# Supplementary material for: Computationally Reconstructed Interactome of Bradyrhizobium diazoefficiens USDA110 Reveals Novel Functional Modules and Protein Hubs for Symbiotic Nitrogen Fixation
Source: Int J Mol Sci. 2021 Nov 2;22(21):11907. doi: 10.3390/ijms222111907 (PMC8584416; doi:10.3390/ijms222111907)
Supplement: Supplementary file 1 [file ijms-22-11907-s001.zip]

Archive with 2 entries (2 files):
- Supplementary file.xlsx
- Supplementary information.pdf
