# Supplementary material for: Computationally Reconstructed Interactome of Bradyrhizobium diazoefficiens USDA110 Reveals Novel Functional Modules and Protein Hubs for Symbiotic Nitrogen Fixation
Source: Int J Mol Sci. 2021 Nov 2;22(21):11907. doi: 10.3390/ijms222111907 (PMC8584416; doi:10.3390/ijms222111907)
Supplement: Supplementary file 1 [file ijms-22-11907-s001.zip › Supplementary file.xlsx]

## Sheet: Global
The predicted protein-protein interactions in Bradyrhizobium diazoefficiens USDA110
Interacting partner protein A	Interacting partner protein B
bll0006	bll0006
bll0006	bll0007
bll0006	bll0187
bll0006	bll0661
bll0006	bll4389
bll0006	bll4736
bll0006	bll4800
bll0006	bll4880
bll0006	bll5014
bll0006	bll5032
bll0006	bll5385
bll0006	bll6899
bll0006	bll7211
bll0006	bll7212
bll0006	bll7789
bll0006	bll7942
bll0006	bll8126
bll0006	blr0678
bll0006	blr0923
bll0006	blr2615
bll0006	blr3152
bll0006	blr3695
bll0006	blr4184
bll0006	blr4387
bll0006	blr4838
bll0006	blr5675
bll0006	blr6759
bll0006	blr7088
bll0006	blr7744
bll0006	blr7853
bll0006	blr8272
bll0007	bll0007
bll0007	bll0442
bll0007	bll2648
bll0007	bll4690
bll0007	bll4692
bll0007	bll4912
bll0007	bll6512
bll0007	blr0678
bll0007	blr1182
bll0007	blr1288
bll0007	blr1457
bll0007	blr3152
bll0007	blr5988
bll0007	blr7431
bll0007	blr7853
bll0009	bll2237
bll0009	blr0678
bll0009	blr2108
bll0009	blr3152
bll0009	blr7853
bll0011	blr2536
bll0011	blr2631
bll0011	blr5258
bll0015	bll7789
bll0015	blr0678
bll0015	blr3152
bll0015	blr7853
bll0020	bll0131
bll0020	bll0557
bll0020	bll0894
bll0020	bll1329
bll0020	bll2324
bll0020	bll2619
bll0020	bll2856
bll0020	bll2905
bll0020	bll2948
bll0020	bll3182
bll0020	bll3856
bll0020	bll4711
bll0020	bll5042
bll0020	bll6382
bll0020	bll6537
bll0020	bll7012
bll0020	bll7367
bll0020	bll7783
bll0020	bll7789
bll0020	bll7802
bll0020	bll7864
bll0020	bll7928
bll0020	blr0509
bll0020	blr0573
bll0020	blr0678
bll0020	blr1046
bll0020	blr1048
bll0020	blr1288
bll0020	blr1853
bll0020	blr2108
bll0020	blr2143
bll0020	blr2144
bll0020	blr2145
bll0020	blr2147
bll0020	blr2951
bll0020	blr3152
bll0020	blr3329
bll0020	blr3433
bll0020	blr3832
bll0020	blr4591
bll0020	blr5963
bll0020	blr5969
bll0020	blr6285
bll0020	blr6761
bll0020	blr7242
bll0020	blr7243
bll0020	blr7845
bll0020	blr7853
bll0021	bll3820
bll0026	bll0829
bll0026	bll3028
bll0026	bll4858
bll0026	bll6082
bll0026	blr0678
bll0026	blr2631
bll0026	blr3403
bll0026	blr4501
bll0026	blr5989
bll0040	bll0224
bll0042	blr2996
bll0043	bll0763
bll0043	bll5941
bll0043	bll6698
bll0043	bll7385
bll0043	bll8279
bll0043	blr1620
bll0043	blr7448
bll0043	blr8197
bll0044	bll2911
bll0045	bll5058
bll0045	blr2345
bll0045	blr2931
bll0046	bll3418
bll0046	bll6264
bll0050	blr3576
bll0050	blr4211
bll0050	blr5112
bll0064	blr2996
bll0065	bll5065
bll0065	bll7342
bll0065	bll7369
bll0065	blr3131
bll0066	blr1931
bll0068	bll2059
bll0068	bll4698
bll0068	blr0678
bll0068	blr1316
bll0068	blr3152
bll0068	blr4109
bll0068	blr4377
bll0068	blr5227
bll0068	blr5626
bll0068	blr6979
bll0068	blr7533
bll0068	blr7853
bll0085	bll1028
bll0085	bll5410
bll0085	bll6484
bll0085	bll7349
bll0085	blr3038
bll0085	blr3694
bll0086	blr3780
bll0087	blr5821
bll0088	bll0088
bll0088	bll0343
bll0088	bll0766
bll0088	bll2653
bll0088	bll2918
bll0088	bll3048
bll0088	bll5408
bll0088	bll6710
bll0088	bll6814
bll0088	bll7965
bll0088	blr0678
bll0088	blr0703
bll0088	blr2191
bll0088	blr2234
bll0088	blr3152
bll0088	blr3173
bll0088	blr4558
bll0088	blr6586
bll0088	blr6687
bll0088	blr7172
bll0088	blr7853
bll0089	bll0089
bll0089	bll0111
bll0089	bll0411
bll0089	bll3191
bll0089	bll3314
bll0089	bll3315
bll0089	bll4208
bll0089	bll6089
bll0089	bll6090
bll0089	bll6454
bll0089	bll6487
bll0089	bll7009
bll0089	blr0918
bll0089	blr2836
bll0089	blr3292
bll0089	blr3342
bll0089	blr5598
bll0089	blr5803
bll0089	blr6247
bll0089	blr7064
bll0089	bsr0185
bll0090	bll0284
bll0090	bll2059
bll0090	bll3424
bll0090	bll7789
bll0090	blr0678
bll0090	blr3152
bll0090	blr3683
bll0090	blr4635
bll0090	blr5227
bll0090	blr5626
bll0090	blr6979
bll0090	blr7533
bll0090	blr7833
bll0090	blr7853
bll0091	bll7789
bll0091	blr0678
bll0091	blr3152
bll0091	blr4616
bll0091	blr7853
bll0096	bll0096
bll0096	bll0326
bll0096	bll0327
bll0096	bll0751
bll0096	bll1199
bll0096	bll1203
bll0096	bll2059
bll0096	bll4196
bll0096	bll5309
bll0096	bll5328
bll0096	bll5692
bll0096	bll5813
bll0096	bll6776
bll0096	bll6875
bll0096	bll6946
bll0096	bll7016
bll0096	bll7295
bll0096	bll7350
bll0096	bll7954
bll0096	blr0385
bll0096	blr0576
bll0096	blr1816
bll0096	blr2507
bll0096	blr2546
bll0096	blr2547
bll0096	blr2548
bll0096	blr2555
bll0096	blr2862
bll0096	blr2931
bll0096	blr2933
bll0096	blr2997
bll0096	blr3008
bll0096	blr3695
bll0096	blr3882
bll0096	blr5100
bll0096	blr5227
bll0096	blr5626
bll0096	blr6979
bll0096	blr7173
bll0096	blr7533
bll0096	blr7620
bll0096	blr8145
bll0096	bsr1173
bll0099	bll0187
bll0099	bll0198
bll0099	bll0246
bll0099	bll1044
bll0099	bll1059
bll0099	bll1129
bll0099	bll1418
bll0099	bll2059
bll0099	bll2541
bll0099	bll2914
bll0099	bll3059
bll0099	bll3281
bll0099	bll3658
bll0099	bll3659
bll0099	bll3660
bll0099	bll3874
bll0099	bll4303
bll0099	bll5033
bll0099	bll5089
bll0099	bll5103
bll0099	bll5643
bll0099	bll5785
bll0099	bll5806
bll0099	bll5912
bll0099	bll6391
bll0099	bll6392
bll0099	bll6413
bll0099	bll6733
bll0099	bll7412
bll0099	bll7789
bll0099	bll7917
bll0099	blr0650
bll0099	blr0678
bll0099	blr1041
bll0099	blr2257
bll0099	blr2626
bll0099	blr2722
bll0099	blr2960
bll0099	blr3025
bll0099	blr3152
bll0099	blr3196
bll0099	blr3229
bll0099	blr3288
bll0099	blr3543
bll0099	blr3669
bll0099	blr3683
bll0099	blr3858
bll0099	blr4635
bll0099	blr4653
bll0099	blr5181
bll0099	blr5227
bll0099	blr5603
bll0099	blr5626
bll0099	blr6805
bll0099	blr6979
bll0099	blr7282
bll0099	blr7533
bll0099	blr7743
bll0099	blr7744
bll0099	blr7853
bll0099	blr7896
bll0099	bsl8076
bll0100	bll2850
bll0100	bll5521
bll0100	blr0678
bll0100	blr2882
bll0100	blr3152
bll0100	blr7853
bll0102	bll0102
bll0102	bll1023
bll0102	bll2909
bll0102	bll3296
bll0102	bll3836
bll0102	bll3977
bll0102	bll4320
bll0102	bll4384
bll0102	bll4634
bll0102	bll5750
bll0102	bll6196
bll0102	bll6388
bll0102	bll6506
bll0102	bll6724
bll0102	bll6912
bll0102	bll7203
bll0102	bll7206
bll0102	bll7349
bll0102	bll7600
bll0102	bll7637
bll0102	blr1132
bll0102	blr2098
bll0102	blr2224
bll0102	blr2860
bll0102	blr3096
bll0102	blr3309
bll0102	blr3849
bll0102	blr4446
bll0102	blr4463
bll0102	blr4561
bll0102	blr5489
bll0102	blr6209
bll0102	blr6400
bll0102	blr6816
bll0102	blr7523
bll0102	blr8117
bll0102	bsr0036
bll0104	bll0819
bll0104	bll5606
bll0104	bll5780
bll0104	bll7266
bll0104	blr0588
bll0108	bll0108
bll0108	bll4221
bll0109	bll0109
bll0109	bll0443
bll0109	bll0457
bll0109	bll0465
bll0109	bll0670
bll0109	bll0801
bll0109	bll0933
bll0109	bll1101
bll0109	bll1321
bll0109	bll1475
bll0109	bll2060
bll0109	bll2497
bll0109	bll2518
bll0109	bll2795
bll0109	bll3069
bll0109	bll3120
bll0109	bll3241
bll0109	bll4496
bll0109	bll4626
bll0109	bll4787
bll0109	bll4898
bll0109	bll4964
bll0109	bll5032
bll0109	bll5660
bll0109	bll5663
bll0109	bll5866
bll0109	bll5913
bll0109	bll5927
bll0109	bll6903
bll0109	bll7203
bll0109	bll7206
bll0109	bll7342
bll0109	bll7375
bll0109	bll7408
bll0109	bll7554
bll0109	bll7708
bll0109	bll8014
bll0109	bll8024
bll0109	bll8025
bll0109	bll8183
bll0109	blr0227
bll0109	blr0382
bll0109	blr0609
bll0109	blr0711
bll0109	blr0742
bll0109	blr0807
bll0109	blr1095
bll0109	blr1096
bll0109	blr1228
bll0109	blr1492
bll0109	blr1588
bll0109	blr1657
bll0109	blr1745
bll0109	blr1771
bll0109	blr2133
bll0109	blr3064
bll0109	blr3074
bll0109	blr3091
bll0109	blr3204
bll0109	blr3219
bll0109	blr3762
bll0109	blr3861
bll0109	blr3873
bll0109	blr4035
bll0109	blr4490
bll0109	blr4495
bll0109	blr5128
bll0109	blr5195
bll0109	blr5616
bll0109	blr5625
bll0109	blr5857
bll0109	blr6054
bll0109	blr6172
bll0109	blr6611
bll0109	blr6664
bll0109	blr6761
bll0109	blr6774
bll0109	blr6885
bll0109	blr6905
bll0109	blr6978
bll0109	blr7359
bll0109	blr7715
bll0109	blr7724
bll0109	blr7851
bll0109	blr8099
bll0109	blr8134
bll0109	blr8144
bll0109	blr8186
bll0109	bsl0578
bll0109	bsl8278
bll0109	bsr0601
bll0109	bsr1260
bll0109	bsr1621
bll0109	bsr1683
bll0109	bsr1749
bll0109	bsr1757
bll0109	bsr2313
bll0109	bsr6998
bll0109	bsr7510
bll0109	bsr7532
bll0111	bll0111
bll0111	bll0411
bll0111	bll3191
bll0111	bll3314
bll0111	bll3315
bll0111	bll4208
bll0111	bll6089
bll0111	bll6090
bll0111	bll6454
bll0111	bll6487
bll0111	bll7009
bll0111	blr0918
bll0111	blr2836
bll0111	blr3292
bll0111	blr3342
bll0111	blr5598
bll0111	blr5803
bll0111	blr6247
bll0111	blr7064
bll0111	bsr0185
bll0112	bll0284
bll0112	bll2059
bll0112	bll3424
bll0112	bll7789
bll0112	blr0678
bll0112	blr3152
bll0112	blr3683
bll0112	blr4635
bll0112	blr5227
bll0112	blr5626
bll0112	blr6979
bll0112	blr7533
bll0112	blr7833
bll0112	blr7853
bll0113	bll7789
bll0113	blr0678
bll0113	blr3152
bll0113	blr4616
bll0113	blr7853
bll0114	bll0761
bll0114	bll4818
bll0114	bll7999
bll0114	blr3604
bll0116	bll0143
bll0116	bll0552
bll0116	bll2599
bll0116	bll2643
bll0116	bll2655
bll0116	bll2783
bll0116	bll2830
bll0116	bll2946
bll0116	bll3036
bll0116	bll3048
bll0116	bll3950
bll0116	bll5123
bll0116	bll6036
bll0116	bll6043
bll0116	bll6081
bll0116	bll6263
bll0116	bll6365
bll0116	bll7803
bll0116	bll7955
bll0116	blr0140
bll0116	blr1080
bll0116	blr2230
bll0116	blr2943
bll0116	blr2950
bll0116	blr2952
bll0116	blr3445
bll0116	blr3537
bll0116	blr4369
bll0116	blr4965
bll0116	blr5604
bll0116	blr7268
bll0116	blr7844
bll0116	blr7857
bll0116	blr7901
bll0118	blr0678
bll0118	blr3152
bll0118	blr7853
bll0121	bll0121
bll0121	bll0284
bll0121	bll7592
bll0121	blr3200
bll0121	blr6553
bll0121	blr7448
bll0125	bll0125
bll0125	bll2681
bll0125	bll3830
bll0125	bll3846
bll0125	bll5494
bll0125	bll5570
bll0125	bll6159
bll0125	bll7199
bll0125	blr0249
bll0125	blr0678
bll0125	blr1457
bll0125	blr2555
bll0125	blr3152
bll0125	blr3165
bll0125	blr3295
bll0125	blr3333
bll0125	blr3349
bll0125	blr3780
bll0125	blr3880
bll0125	blr5100
bll0125	blr6244
bll0125	blr7615
bll0125	blr7853
bll0125	blr7949
bll0130	bll0357
bll0130	bll0794
bll0130	bll5893
bll0130	bll6060
bll0130	bll6064
bll0130	bll6755
bll0130	bll7626
bll0130	bll7627
bll0130	bll8116
bll0131	bll0131
bll0131	bll0557
bll0131	bll0894
bll0131	bll1329
bll0131	bll2237
bll0131	bll2324
bll0131	bll2619
bll0131	bll2856
bll0131	bll2905
bll0131	bll2948
bll0131	bll3182
bll0131	bll3418
bll0131	bll3856
bll0131	bll4711
bll0131	bll5042
bll0131	bll6264
bll0131	bll6382
bll0131	bll6537
bll0131	bll7012
bll0131	bll7367
bll0131	bll7368
bll0131	bll7783
bll0131	bll7789
bll0131	bll7802
bll0131	bll7864
bll0131	bll7928
bll0131	blr0509
bll0131	blr0573
bll0131	blr0678
bll0131	blr1046
bll0131	blr1048
bll0131	blr1288
bll0131	blr1853
bll0131	blr2108
bll0131	blr2143
bll0131	blr2144
bll0131	blr2145
bll0131	blr2147
bll0131	blr2951
bll0131	blr2997
bll0131	blr3008
bll0131	blr3152
bll0131	blr3329
bll0131	blr3433
bll0131	blr3780
bll0131	blr3832
bll0131	blr4591
bll0131	blr5963
bll0131	blr5969
bll0131	blr6285
bll0131	blr7242
bll0131	blr7243
bll0131	blr7845
bll0131	blr7853
bll0131	blr8139
bll0131	bsr1173
bll0132	blr0678
bll0132	blr3152
bll0132	blr7853
bll0134	bll2059
bll0134	bll7152
bll0134	blr0678
bll0134	blr3152
bll0134	blr5227
bll0134	blr5626
bll0134	blr6979
bll0134	blr7533
bll0134	blr7853
bll0137	bll0137
bll0137	bll0450
bll0137	bll0554
bll0137	bll2237
bll0137	bll2529
bll0137	bll2711
bll0137	bll2915
bll0137	bll3808
bll0137	bll3809
bll0137	bll4059
bll0137	bll6494
bll0137	blr0678
bll0137	blr0770
bll0137	blr2108
bll0137	blr2146
bll0137	blr2997
bll0137	blr3008
bll0137	blr3152
bll0137	blr3225
bll0137	blr3623
bll0137	blr3725
bll0137	blr4085
bll0137	blr4183
bll0137	blr4790
bll0137	blr7853
bll0137	bsr1173
bll0141	bll0141
bll0141	bll1129
bll0141	bll2541
bll0141	bll3658
bll0141	bll3659
bll0141	bll4976
bll0141	bll6068
bll0141	bll6376
bll0141	blr0678
bll0141	blr1735
bll0141	blr2722
bll0141	blr3152
bll0141	blr3159
bll0141	blr3196
bll0141	blr3446
bll0141	blr3669
bll0141	blr6743
bll0141	blr6805
bll0141	blr7853
bll0141	bsl0832
bll0141	bsl6929
bll0141	bsl6938
bll0141	bsr1725
bll0143	bll0552
bll0143	bll2599
bll0143	bll2643
bll0143	bll2655
bll0143	bll2783
bll0143	bll2830
bll0143	bll2946
bll0143	bll3036
bll0143	bll3048
bll0143	bll3950
bll0143	bll5123
bll0143	bll6036
bll0143	bll6043
bll0143	bll6081
bll0143	bll6263
bll0143	bll6365
bll0143	bll7803
bll0143	bll7955
bll0143	blr0140
bll0143	blr1080
bll0143	blr2230
bll0143	blr2943
bll0143	blr2950
bll0143	blr2952
bll0143	blr3445
bll0143	blr3537
bll0143	blr4369
bll0143	blr4965
bll0143	blr5604
bll0143	blr7268
bll0143	blr7844
bll0143	blr7857
bll0143	blr7901
bll0144	bll4573
bll0144	bll7912
bll0148	bll0324
bll0148	bll0695
bll0148	bll0889
bll0148	bll1193
bll0148	bll1864
bll0148	bll2904
bll0148	bll3875
bll0148	bll5274
bll0148	bll5496
bll0148	bll6821
bll0148	bll7789
bll0148	blr0678
bll0148	blr2687
bll0148	blr3152
bll0148	blr3396
bll0148	blr3538
bll0148	blr3539
bll0148	blr7853
bll0148	blr7905
bll0148	bsl0810
bll0156	bll3903
bll0156	bll5089
bll0156	bll5410
bll0157	bll5476
bll0157	bsr1739
bll0157	bsr1760
bll0159	bll0242
bll0159	bll0445
bll0159	bll1447
bll0159	bll2185
bll0159	bll2653
bll0159	bll4348
bll0159	bll4601
bll0159	bll4667
bll0159	bll5012
bll0159	bll5409
bll0159	bll7789
bll0159	bll8094
bll0159	blr0678
bll0159	blr0864
bll0159	blr0866
bll0159	blr1148
bll0159	blr2234
bll0159	blr3024
bll0159	blr3152
bll0159	blr4603
bll0159	blr7853
bll0167	bll4142
bll0167	blr0468
bll0167	blr0678
bll0167	blr3152
bll0167	blr4616
bll0167	blr6657
bll0167	blr7853
bll0167	bsr2892
bll0175	bll0175
bll0175	bll0187
bll0175	bll0633
bll0175	bll1566
bll0175	bll2092
bll0175	bll2445
bll0175	bll6180
bll0175	bll7606
bll0175	bll7789
bll0175	blr0678
bll0175	blr0872
bll0175	blr1181
bll0175	blr2489
bll0175	blr2615
bll0175	blr2631
bll0175	blr3152
bll0175	blr3436
bll0175	blr4492
bll0175	blr4727
bll0175	blr5037
bll0175	blr7853
bll0179	blr0678
bll0179	blr3152
bll0179	blr7853
bll0184	bll0785
bll0184	bll3587
bll0184	bll3611
bll0184	bll5010
bll0184	bll5695
bll0184	bll5696
bll0184	bll6422
bll0184	bll7789
bll0184	blr0678
bll0184	blr0944
bll0184	blr3152
bll0184	blr7853
bll0184	blr8151
bll0184	bsl2048
bll0186	bll4748
bll0186	bll4876
bll0186	blr0678
bll0186	blr3152
bll0186	blr7853
bll0187	bll0187
bll0187	bll0250
bll0187	bll0268
bll0187	bll0324
bll0187	bll0673
bll0187	bll0695
bll0187	bll0802
bll0187	bll0889
bll0187	bll1193
bll0187	bll1275
bll0187	bll1295
bll0187	bll1380
bll0187	bll1419
bll0187	bll1524
bll0187	bll1864
bll0187	bll2059
bll0187	bll2327
bll0187	bll2378
bll0187	bll2445
bll0187	bll2529
bll0187	bll2850
bll0187	bll2904
bll0187	bll2968
bll0187	bll3875
bll0187	bll3876
bll0187	bll3998
bll0187	bll4121
bll0187	bll4330
bll0187	bll4612
bll0187	bll4784
bll0187	bll4880
bll0187	bll4944
bll0187	bll5267
bll0187	bll5274
bll0187	bll5353
bll0187	bll5356
bll0187	bll5385
bll0187	bll5395
bll0187	bll5400
bll0187	bll5496
bll0187	bll5514
bll0187	bll5945
bll0187	bll5948
bll0187	bll6180
bll0187	bll6322
bll0187	bll6732
bll0187	bll6821
bll0187	bll6995
bll0187	bll7013
bll0187	bll7437
bll0187	bll7606
bll0187	bll7607
bll0187	bll7789
bll0187	bll7991
bll0187	bll8154
bll0187	blr0124
bll0187	blr0429
bll0187	blr0486
bll0187	blr0611
bll0187	blr0678
bll0187	blr0742
bll0187	blr0747
bll0187	blr0807
bll0187	blr0961
bll0187	blr0986
bll0187	blr1383
bll0187	blr2168
bll0187	blr2174
bll0187	blr2555
bll0187	blr2583
bll0187	blr2588
bll0187	blr2631
bll0187	blr2687
bll0187	blr2688
bll0187	blr2815
bll0187	blr2816
bll0187	blr2848
bll0187	blr2882
bll0187	blr3152
bll0187	blr3396
bll0187	blr3436
bll0187	blr3473
bll0187	blr3497
bll0187	blr3538
bll0187	blr3539
bll0187	blr3719
bll0187	blr3776
bll0187	blr3861
bll0187	blr3940
bll0187	blr3954
bll0187	blr3969
bll0187	blr4085
bll0187	blr4420
bll0187	blr5100
bll0187	blr5149
bll0187	blr5227
bll0187	blr5308
bll0187	blr5426
bll0187	blr5515
bll0187	blr5608
bll0187	blr5626
bll0187	blr5680
bll0187	blr5873
bll0187	blr5972
bll0187	blr6417
bll0187	blr6555
bll0187	blr6758
bll0187	blr6979
bll0187	blr7088
bll0187	blr7138
bll0187	blr7247
bll0187	blr7257
bll0187	blr7422
bll0187	blr7533
bll0187	blr7743
bll0187	blr7853
bll0187	blr7884
bll0187	blr7905
bll0187	bsr1775
bll0188	bll0304
bll0188	bll0799
bll0188	bll0823
bll0188	bll2198
bll0188	bll2946
bll0188	bll7278
bll0188	blr0678
bll0188	blr1326
bll0188	blr3131
bll0188	blr3152
bll0188	blr7138
bll0188	blr7853
bll0193	bll0284
bll0193	bll2059
bll0193	bll3424
bll0193	bll7789
bll0193	blr0678
bll0193	blr3152
bll0193	blr3683
bll0193	blr4635
bll0193	blr5227
bll0193	blr5626
bll0193	blr6979
bll0193	blr7533
bll0193	blr7833
bll0193	blr7853
bll0194	bll4106
bll0194	bll4107
bll0194	bll4144
bll0194	blr0720
bll0195	bll0805
bll0195	bll2798
bll0195	bll3912
bll0195	bll5708
bll0195	bll5709
bll0195	bll8153
bll0195	blr0815
bll0195	blr3999
bll0195	blr4026
bll0195	blr5292
bll0195	blr5441
bll0195	blr5513
bll0195	blr5541
bll0195	blr6840
bll0195	blr6983
bll0197	bll0805
bll0197	bll2798
bll0197	bll3912
bll0197	bll5708
bll0197	bll5709
bll0197	bll8153
bll0197	blr0815
bll0197	blr3999
bll0197	blr4026
bll0197	blr5292
bll0197	blr5441
bll0197	blr5513
bll0197	blr5541
bll0197	blr6840
bll0197	blr6983
bll0198	bll0246
bll0198	bll0264
bll0198	bll0322
bll0198	bll0633
bll0198	bll1044
bll0198	bll1566
bll0198	bll1798
bll0198	bll2914
bll0198	bll3281
bll0198	bll3297
bll0198	bll3460
bll0198	bll3874
bll0198	bll4303
bll0198	bll4587
bll0198	bll5089
bll0198	bll5103
bll0198	bll5333
bll0198	bll5806
bll0198	bll6373
bll0198	bll6394
bll0198	bll6413
bll0198	bll6633
bll0198	bll6733
bll0198	bll7013
bll0198	bll7438
bll0198	bll7917
bll0198	bll7991
bll0198	blr0424
bll0198	blr1041
bll0198	blr2960
bll0198	blr3229
bll0198	blr3288
bll0198	blr3305
bll0198	blr3306
bll0198	blr3497
bll0198	blr3959
bll0198	blr4581
bll0198	blr4727
bll0198	blr5095
bll0198	blr5603
bll0198	blr6563
bll0198	blr6796
bll0198	blr7282
bll0198	blr7387
bll0198	blr7896
bll0198	bsl5090
bll0198	bsl8076
bll0199	bll4573
bll0199	bll7912
bll0203	blr0678
bll0203	blr3152
bll0203	blr7853
bll0204	bll0204
bll0204	bll0302
bll0204	bll0525
bll0204	bll0635
bll0204	bll0641
bll0204	bll0646
bll0204	bll0669
bll0204	bll0710
bll0204	bll0823
bll0204	bll1127
bll0204	bll2324
bll0204	bll4239
bll0204	bll4254
bll0204	bll4330
bll0204	bll4517
bll0204	bll4698
bll0204	bll4859
bll0204	bll4944
bll0204	bll5057
bll0204	bll5070
bll0204	bll5153
bll0204	bll5366
bll0204	bll5380
bll0204	bll5400
bll0204	bll5402
bll0204	bll5410
bll0204	bll5416
bll0204	bll5927
bll0204	bll5928
bll0204	bll5945
bll0204	bll6685
bll0204	bll6717
bll0204	bll6882
bll0204	bll6937
bll0204	bll6962
bll0204	bll6995
bll0204	bll7211
bll0204	bll7212
bll0204	bll7912
bll0204	blr0678
bll0204	blr1326
bll0204	blr1424
bll0204	blr1425
bll0204	blr1482
bll0204	blr1947
bll0204	blr2095
bll0204	blr2939
bll0204	blr4212
bll0204	blr4255
bll0204	blr4492
bll0204	blr4538
bll0204	blr4575
bll0204	blr5120
bll0204	blr5231
bll0204	blr5753
bll0204	blr5858
bll0204	blr7337
bll0204	blr7666
bll0204	bsl0059
bll0204	bsl1445
bll0204	bsl2120
bll0204	bsl3986
bll0204	bsl4127
bll0204	bsl4595
bll0204	bsl8249
bll0204	bsr3154
bll0204	bsr4084
bll0204	bsr4491
bll0204	bsr7259
bll0204	bsr7468
bll0208	bll4733
bll0208	bll4918
bll0214	bll2795
bll0214	bll3929
bll0214	bll4138
bll0214	bll4142
bll0214	bll5395
bll0214	bll6835
bll0214	bll7013
bll0214	bll7408
bll0214	bll7789
bll0214	bll7902
bll0214	bll7991
bll0214	bll8025
bll0214	blr0678
bll0214	blr0854
bll0214	blr2466
bll0214	blr3152
bll0214	blr3497
bll0214	blr3762
bll0214	blr4115
bll0214	blr4810
bll0214	blr7381
bll0214	blr7853
bll0214	blr8144
bll0224	bll6776
bll0224	bsr1750
bll0225	blr0678
bll0225	blr3152
bll0225	blr7853
bll0226	bll0226
bll0226	bll1475
bll0226	bll2958
bll0226	bll5335
bll0226	bll7400
bll0226	bll7402
bll0226	bll7789
bll0226	bll7819
bll0226	blr0925
bll0226	blr1159
bll0226	blr2427
bll0226	blr3724
bll0226	blr3927
bll0226	blr4538
bll0226	blr6761
bll0226	blr7138
bll0226	blr7806
bll0229	bll6278
bll0229	bll7459
bll0229	bll7596
bll0229	bll7789
bll0229	blr0678
bll0229	blr3152
bll0229	blr4086
bll0229	blr7853
bll0235	bll0235
bll0235	bll0307
bll0236	bll0236
bll0236	bll1413
bll0236	bll3636
bll0236	bll4453
bll0236	bll4682
bll0236	bll4731
bll0236	bll4777
bll0236	bll5902
bll0236	bll6502
bll0236	bll7236
bll0236	blr0241
bll0236	blr0678
bll0236	blr0745
bll0236	blr0746
bll0236	blr1830
bll0236	blr3152
bll0236	blr3633
bll0236	blr3780
bll0236	blr4567
bll0236	blr7853
bll0240	bll0240
bll0240	bll0499
bll0240	bll1688
bll0240	bll2814
bll0240	bll3178
bll0240	bll6330
bll0240	bll7260
bll0240	bll7588
bll0240	blr0340
bll0240	blr0851
bll0240	blr2973
bll0240	blr3091
bll0240	blr3624
bll0240	blr3780
bll0240	blr4415
bll0240	blr5703
bll0240	blr6518
bll0240	blr6797
bll0240	blr8079
bll0240	blr8125
bll0242	bll0242
bll0242	bll0445
bll0242	bll0572
bll0242	bll0674
bll0242	bll0752
bll0242	bll0890
bll0242	bll1447
bll0242	bll2185
bll0242	bll2653
bll0242	bll4348
bll0242	bll4601
bll0242	bll4667
bll0242	bll4698
bll0242	bll5409
bll0242	bll5562
bll0242	bll6925
bll0242	bll7410
bll0242	bll7789
bll0242	bll8114
bll0242	bll8142
bll0242	blr0678
bll0242	blr0866
bll0242	blr1148
bll0242	blr1316
bll0242	blr2234
bll0242	blr3024
bll0242	blr3152
bll0242	blr3720
bll0242	blr3721
bll0242	blr3722
bll0242	blr3731
bll0242	blr4450
bll0242	blr4451
bll0242	blr4488
bll0242	blr4490
bll0242	blr4603
bll0242	blr5111
bll0242	blr5112
bll0242	blr5310
bll0242	blr5735
bll0242	blr7003
bll0242	blr7130
bll0242	blr7853
bll0244	bll0244
bll0244	bll0445
bll0244	bll0525
bll0244	bll1422
bll0244	bll2059
bll0244	bll2813
bll0244	bll3480
bll0244	bll4578
bll0244	bll4744
bll0244	bll4746
bll0244	bll4861
bll0244	bll5027
bll0244	bll5351
bll0244	bll5385
bll0244	bll5401
bll0244	bll6280
bll0244	bll7147
bll0244	blr0486
bll0244	blr0650
bll0244	blr0680
bll0244	blr0745
bll0244	blr2345
bll0244	blr2347
bll0244	blr5227
bll0244	blr5626
bll0244	blr5857
bll0244	blr5972
bll0244	blr5991
bll0244	blr5994
bll0244	blr5996
bll0244	blr6979
bll0244	blr7257
bll0244	blr7533
bll0244	bsr0421
bll0245	bll0245
bll0245	bll0322
bll0245	bll0378
bll0245	bll0525
bll0245	bll0672
bll0245	bll0829
bll0245	bll1105
bll0245	bll1235
bll0245	bll1397
bll0245	bll1521
bll0245	bll1524
bll0245	bll2049
bll0245	bll2060
bll0245	bll2968
bll0245	bll3915
bll0245	bll3949
bll0245	bll4445
bll0245	bll4536
bll0245	bll4736
bll0245	bll4763
bll0245	bll4916
bll0245	bll5353
bll0245	bll5420
bll0245	bll5825
bll0245	bll5911
bll0245	bll6092
bll0245	bll6176
bll0245	bll6281
bll0245	bll6322
bll0245	bll6387
bll0245	bll6605
bll0245	bll6881
bll0245	bll6911
bll0245	bll7013
bll0245	bll7416
bll0245	bll7521
bll0245	bll7597
bll0245	bll7607
bll0245	bll7991
bll0245	blr0190
bll0245	blr0446
bll0245	blr0517
bll0245	blr0678
bll0245	blr0745
bll0245	blr0807
bll0245	blr0936
bll0245	blr1172
bll0245	blr2078
bll0245	blr2079
bll0245	blr2168
bll0245	blr2412
bll0245	blr2581
bll0245	blr2583
bll0245	blr2584
bll0245	blr2815
bll0245	blr2826
bll0245	blr2848
bll0245	blr2974
bll0245	blr3099
bll0245	blr3152
bll0245	blr3311
bll0245	blr3326
bll0245	blr3429
bll0245	blr3473
bll0245	blr3497
bll0245	blr3619
bll0245	blr3627
bll0245	blr3719
bll0245	blr3755
bll0245	blr3776
bll0245	blr3924
bll0245	blr4440
bll0245	blr4449
bll0245	blr4660
bll0245	blr4809
bll0245	blr4967
bll0245	blr5037
bll0245	blr5226
bll0245	blr5426
bll0245	blr5625
bll0245	blr5874
bll0245	blr6225
bll0245	blr6555
bll0245	blr6978
bll0245	blr7257
bll0245	blr7537
bll0245	blr7853
bll0245	bsr0701
bll0245	bsr7532
bll0246	bll0264
bll0246	bll0322
bll0246	bll0633
bll0246	bll1044
bll0246	bll1566
bll0246	bll1798
bll0246	bll2914
bll0246	bll3281
bll0246	bll3297
bll0246	bll3460
bll0246	bll3874
bll0246	bll4303
bll0246	bll4587
bll0246	bll5089
bll0246	bll5103
bll0246	bll5333
bll0246	bll5806
bll0246	bll6373
bll0246	bll6394
bll0246	bll6413
bll0246	bll6633
bll0246	bll6733
bll0246	bll7013
bll0246	bll7438
bll0246	bll7917
bll0246	bll7991
bll0246	blr0424
bll0246	blr1041
bll0246	blr2960
bll0246	blr3229
bll0246	blr3288
bll0246	blr3305
bll0246	blr3306
bll0246	blr3497
bll0246	blr3959
bll0246	blr4581
bll0246	blr4727
bll0246	blr5095
bll0246	blr5603
bll0246	blr6563
bll0246	blr6796
bll0246	blr7282
bll0246	blr7387
bll0246	blr7896
bll0246	bsl5090
bll0246	bsl8076
bll0250	bll1295
bll0250	bll2059
bll0250	bll2463
bll0250	bll4597
bll0250	bll4942
bll0250	bll5249
bll0250	bll5266
bll0250	bll5547
bll0250	bll6256
bll0250	bll7146
bll0250	bll7789
bll0250	blr0678
bll0250	blr1124
bll0250	blr2609
bll0250	blr2810
bll0250	blr3152
bll0250	blr5149
bll0250	blr5227
bll0250	blr5626
bll0250	blr6761
bll0250	blr6979
bll0250	blr7422
bll0250	blr7533
bll0250	blr7853
bll0251	bll0522
bll0251	bll1522
bll0251	bll4517
bll0251	bll7401
bll0251	blr3457
bll0251	blr4362
bll0251	blr6523
bll0254	bll0254
bll0254	bll1127
bll0254	bll1462
bll0254	bll3976
bll0254	bll4678
bll0254	bll4888
bll0254	bll5130
bll0254	bll5457
bll0254	bll6075
bll0254	bll7189
bll0254	blr0678
bll0254	blr1241
bll0254	blr3152
bll0254	blr3438
bll0254	blr3898
bll0254	blr4416
bll0254	blr4467
bll0254	blr5132
bll0254	blr6667
bll0254	blr6801
bll0254	blr7761
bll0254	blr7853
bll0254	bsl6528
bll0256	bll0288
bll0256	bll2310
bll0256	bll3135
bll0256	blr4826
bll0256	bsr5206
bll0256	bsr8137
bll0264	bll0856
bll0264	bll1009
bll0264	bll1044
bll0264	bll1517
bll0264	bll1924
bll0264	bll2190
bll0264	bll2356
bll0264	bll2914
bll0264	bll3281
bll0264	bll3874
bll0264	bll3982
bll0264	bll4303
bll0264	bll5089
bll0264	bll5103
bll0264	bll5409
bll0264	bll5806
bll0264	bll6413
bll0264	bll6733
bll0264	bll7518
bll0264	bll7917
bll0264	blr0678
bll0264	blr1041
bll0264	blr1149
bll0264	blr1539
bll0264	blr2960
bll0264	blr3152
bll0264	blr3229
bll0264	blr3288
bll0264	blr5603
bll0264	blr7282
bll0264	blr7731
bll0264	blr7853
bll0264	blr7896
bll0264	bsl0879
bll0264	bsl8076
bll0265	bll1919
bll0265	blr1666
bll0268	bll0268
bll0268	bll0322
bll0268	bll1275
bll0268	bll2059
bll0268	bll3637
bll0268	bll3653
bll0268	bll4290
bll0268	bll5267
bll0268	bll5356
bll0268	bll6497
bll0268	bll7181
bll0268	bll7292
bll0268	bll7789
bll0268	blr0678
bll0268	blr0747
bll0268	blr0986
bll0268	blr0987
bll0268	blr3152
bll0268	blr3632
bll0268	blr3683
bll0268	blr3721
bll0268	blr3940
bll0268	blr4409
bll0268	blr4420
bll0268	blr4421
bll0268	blr4566
bll0268	blr4635
bll0268	blr5227
bll0268	blr5626
bll0268	blr6979
bll0268	blr7003
bll0268	blr7377
bll0268	blr7533
bll0268	blr7853
bll0272	bll0272
bll0272	blr0678
bll0272	blr3152
bll0272	blr4181
bll0272	blr7741
bll0272	blr7853
bll0280	bll3764
bll0280	bll5040
bll0280	bll5378
bll0280	bll5386
bll0280	bll6932
bll0280	blr0420
bll0280	blr1164
bll0280	blr1404
bll0280	blr1730
bll0280	blr5499
bll0280	blr5706
bll0280	blr6836
bll0280	bsl0832
bll0282	bll0283
bll0282	blr3728
bll0283	bll0283
bll0283	bll0995
bll0283	bll2682
bll0283	bll2701
bll0283	bll5745
bll0283	bll6473
bll0283	bll7128
bll0283	bll7964
bll0283	blr3695
bll0283	blr3728
bll0283	blr3729
bll0283	blr3888
bll0283	blr4684
bll0283	blr5102
bll0283	blr5550
bll0284	bll0412
bll0284	bll0417
bll0284	bll0696
bll0284	bll0714
bll0284	bll0730
bll0284	bll0870
bll0284	bll0885
bll0284	bll0886
bll0284	bll0890
bll0284	bll0989
bll0284	bll0990
bll0284	bll1002
bll0284	bll1054
bll0284	bll1055
bll0284	bll1129
bll0284	bll1150
bll0284	bll1200
bll0284	bll1209
bll0284	bll1397
bll0284	bll1584
bll0284	bll2023
bll0284	bll2137
bll0284	bll2138
bll0284	bll2166
bll0284	bll2356
bll0284	bll2504
bll0284	bll2541
bll0284	bll2580
bll0284	bll2612
bll0284	bll2677
bll0284	bll2775
bll0284	bll2786
bll0284	bll2873
bll0284	bll2874
bll0284	bll2920
bll0284	bll3077
bll0284	bll3136
bll0284	bll3190
bll0284	bll3241
bll0284	bll3287
bll0284	bll3318
bll0284	bll3382
bll0284	bll3383
bll0284	bll3423
bll0284	bll3424
bll0284	bll3651
bll0284	bll3658
bll0284	bll3659
bll0284	bll3775
bll0284	bll3953
bll0284	bll3965
bll0284	bll3978
bll0284	bll4136
bll0284	bll4154
bll0284	bll4192
bll0284	bll4204
bll0284	bll4269
bll0284	bll4271
bll0284	bll4315
bll0284	bll4484
bll0284	bll4526
bll0284	bll4542
bll0284	bll4758
bll0284	bll4875
bll0284	bll4893
bll0284	bll5003
bll0284	bll5476
bll0284	bll5649
bll0284	bll5732
bll0284	bll5784
bll0284	bll5893
bll0284	bll5949
bll0284	bll5950
bll0284	bll6064
bll0284	bll6091
bll0284	bll6232
bll0284	bll6324
bll0284	bll6367
bll0284	bll6387
bll0284	bll6405
bll0284	bll6406
bll0284	bll6409
bll0284	bll6415
bll0284	bll6477
bll0284	bll6568
bll0284	bll6685
bll0284	bll6709
bll0284	bll6896
bll0284	bll6897
bll0284	bll6911
bll0284	bll6981
bll0284	bll7008
bll0284	bll7188
bll0284	bll7196
bll0284	bll7204
bll0284	bll7214
bll0284	bll7244
bll0284	bll7416
bll0284	bll7555
bll0284	bll7592
bll0284	bll7597
bll0284	bll7672
bll0284	bll7771
bll0284	bll7918
bll0284	bll7929
bll0284	bll7930
bll0284	bll7947
bll0284	bll7988
bll0284	bll8081
bll0284	bll8295
bll0284	blr0115
bll0284	blr0237
bll0284	blr0311
bll0284	blr0317
bll0284	blr0404
bll0284	blr0410
bll0284	blr0460
bll0284	blr0467
bll0284	blr0615
bll0284	blr0722
bll0284	blr0906
bll0284	blr0919
bll0284	blr0971
bll0284	blr1039
bll0284	blr1067
bll0284	blr1094
bll0284	blr1121
bll0284	blr1225
bll0284	blr1226
bll0284	blr1356
bll0284	blr1390
bll0284	blr1428
bll0284	blr1452
bll0284	blr1485
bll0284	blr1604
bll0284	blr1635
bll0284	blr1895
bll0284	blr2028
bll0284	blr2030
bll0284	blr2097
bll0284	blr2136
bll0284	blr2226
bll0284	blr2270
bll0284	blr2274
bll0284	blr2317
bll0284	blr2348
bll0284	blr2437
bll0284	blr2438
bll0284	blr2588
bll0284	blr2722
bll0284	blr2805
bll0284	blr2838
bll0284	blr2901
bll0284	blr2925
bll0284	blr2926
bll0284	blr3099
bll0284	blr3186
bll0284	blr3187
bll0284	blr3196
bll0284	blr3201
bll0284	blr3209
bll0284	blr3233
bll0284	blr3258
bll0284	blr3293
bll0284	blr3321
bll0284	blr3340
bll0284	blr3356
bll0284	blr3357
bll0284	blr3477
bll0284	blr3570
bll0284	blr3571
bll0284	blr3618
bll0284	blr3619
bll0284	blr3620
bll0284	blr3627
bll0284	blr3631
bll0284	blr3669
bll0284	blr3731
bll0284	blr3795
bll0284	blr3805
bll0284	blr3827
bll0284	blr3828
bll0284	blr3917
bll0284	blr3963
bll0284	blr4021
bll0284	blr4037
bll0284	blr4038
bll0284	blr4296
bll0284	blr4340
bll0284	blr4361
bll0284	blr4449
bll0284	blr4464
bll0284	blr4488
bll0284	blr4490
bll0284	blr4557
bll0284	blr4702
bll0284	blr4845
bll0284	blr4885
bll0284	blr4889
bll0284	blr5093
bll0284	blr5303
bll0284	blr5468
bll0284	blr5548
bll0284	blr5573
bll0284	blr5600
bll0284	blr5673
bll0284	blr5674
bll0284	blr5680
bll0284	blr5804
bll0284	blr5860
bll0284	blr5967
bll0284	blr6152
bll0284	blr6155
bll0284	blr6181
bll0284	blr6190
bll0284	blr6201
bll0284	blr6225
bll0284	blr6248
bll0284	blr6384
bll0284	blr6397
bll0284	blr6445
bll0284	blr6489
bll0284	blr6579
bll0284	blr6805
bll0284	blr6829
bll0284	blr6970
bll0284	blr6977
bll0284	blr7003
bll0284	blr7079
bll0284	blr7130
bll0284	blr7198
bll0284	blr7380
bll0284	blr7446
bll0284	blr7537
bll0284	blr7676
bll0284	blr7679
bll0284	blr7824
bll0284	blr7833
bll0284	blr7834
bll0284	blr7871
bll0284	blr7909
bll0284	blr7933
bll0284	blr8004
bll0284	blr8051
bll0284	blr8070
bll0284	blr8119
bll0284	blr8162
bll0284	blr8174
bll0284	blr8193
bll0284	blr8273
bll0285	bll1074
bll0285	bll1112
bll0285	bll2336
bll0285	bll2727
bll0285	bll2794
bll0285	bll3668
bll0285	bll3772
bll0285	bll4180
bll0285	bll4253
bll0285	bll4254
bll0285	bll4349
bll0285	bll4418
bll0285	bll4789
bll0285	bll5445
bll0285	bll6212
bll0285	bll6698
bll0285	bll6717
bll0285	bll6962
bll0285	bll7035
bll0285	bll8171
bll0285	blr0262
bll0285	blr0479
bll0285	blr0814
bll0285	blr0939
bll0285	blr0984
bll0285	blr1988
bll0285	blr3532
bll0285	blr3864
bll0285	blr4000
bll0285	blr4002
bll0285	blr4195
bll0285	blr4306
bll0285	blr4466
bll0285	blr4826
bll0285	blr4954
bll0285	blr5317
bll0285	blr6272
bll0285	blr6728
bll0285	bsr8137
bll0286	blr8139
bll0288	bll0826
bll0288	bll0888
bll0288	bll1112
bll0288	bll1292
bll0288	bll1293
bll0288	bll1359
bll0288	bll1524
bll0288	bll1777
bll0288	bll2059
bll0288	bll2060
bll0288	bll3260
bll0288	bll3298
bll0288	bll3386
bll0288	bll3461
bll0288	bll3462
bll0288	bll3551
bll0288	bll3635
bll0288	bll3639
bll0288	bll4205
bll0288	bll4291
bll0288	bll4423
bll0288	bll4510
bll0288	bll4750
bll0288	bll4779
bll0288	bll4782
bll0288	bll4871
bll0288	bll5072
bll0288	bll5331
bll0288	bll5387
bll0288	bll5480
bll0288	bll6037
bll0288	bll6039
bll0288	bll6252
bll0288	bll7092
bll0288	bll7093
bll0288	bll7272
bll0288	bll7402
bll0288	bll7599
bll0288	bll7953
bll0288	bll7969
bll0288	blr0162
bll0288	blr0373
bll0288	blr0680
bll0288	blr1280
bll0288	blr1756
bll0288	blr1947
bll0288	blr2077
bll0288	blr2168
bll0288	blr2583
bll0288	blr2626
bll0288	blr2815
bll0288	blr3095
bll0288	blr3302
bll0288	blr3307
bll0288	blr3312
bll0288	blr3719
bll0288	blr3720
bll0288	blr3721
bll0288	blr3722
bll0288	blr3884
bll0288	blr4000
bll0288	blr4159
bll0288	blr4255
bll0288	blr4338
bll0288	blr4342
bll0288	blr4387
bll0288	blr4653
bll0288	blr4730
bll0288	blr5120
bll0288	blr5226
bll0288	blr5227
bll0288	blr5426
bll0288	blr5625
bll0288	blr5626
bll0288	blr5871
bll0288	blr6333
bll0288	blr6784
bll0288	blr6978
bll0288	blr6979
bll0288	blr7382
bll0288	blr7533
bll0288	blr7666
bll0288	blr8170
bll0288	bsl0059
bll0288	bsl1445
[truncated: 58,841 more rows]

## Sheet: Free-living
The predicted protein-protein interactions of Bradyrhizobium diazoefficiens USDA110 under Free-living state
Interacting partner protein A	Interacting partner protein B
bll0086	blr3780
bll0088	bll0088
bll0088	bll0343
bll0088	bll0766
bll0088	bll2653
bll0088	bll2918
bll0088	bll3048
bll0088	bll5408
bll0088	bll7965
bll0088	blr0678
bll0088	blr0703
bll0088	blr2191
bll0088	blr2234
bll0088	blr3173
bll0088	blr4558
bll0088	blr6586
bll0088	blr6687
bll0088	blr7172
bll0089	bll0089
bll0089	bll0111
bll0089	bll6089
bll0089	bll6487
bll0089	bll7009
bll0089	blr0918
bll0089	blr3342
bll0089	blr5598
bll0089	blr6247
bll0089	blr7064
bll0089	bsr0185
bll0090	bll2059
bll0090	bll7789
bll0090	blr0678
bll0090	blr4635
bll0090	blr5227
bll0090	blr5626
bll0090	blr6979
bll0090	blr7533
bll0090	blr7833
bll0091	bll7789
bll0091	blr0678
bll0096	bll0096
bll0096	bll0326
bll0096	bll0327
bll0096	bll0751
bll0096	bll1199
bll0096	bll1203
bll0096	bll2059
bll0096	bll4196
bll0096	bll5309
bll0096	bll5328
bll0096	bll5692
bll0096	bll5813
bll0096	bll6776
bll0096	bll6875
bll0096	bll7016
bll0096	bll7295
bll0096	bll7350
bll0096	bll7954
bll0096	blr0385
bll0096	blr0576
bll0096	blr2507
bll0096	blr2546
bll0096	blr2547
bll0096	blr2548
bll0096	blr2555
bll0096	blr2862
bll0096	blr2931
bll0096	blr2997
bll0096	blr3008
bll0096	blr3695
bll0096	blr3882
bll0096	blr5100
bll0096	blr5227
bll0096	blr5626
bll0096	blr6979
bll0096	blr7173
bll0096	blr7533
bll0096	blr7620
bll0096	blr8145
bll0096	bsr1173
bll0099	bll0187
bll0099	bll0198
bll0099	bll0246
bll0099	bll1129
bll0099	bll1418
bll0099	bll2059
bll0099	bll2541
bll0099	bll2914
bll0099	bll3059
bll0099	bll3660
bll0099	bll3874
bll0099	bll5033
bll0099	bll5089
bll0099	bll5103
bll0099	bll5643
bll0099	bll5785
bll0099	bll5912
bll0099	bll6733
bll0099	bll7412
bll0099	bll7789
bll0099	blr0650
bll0099	blr0678
bll0099	blr1041
bll0099	blr2626
bll0099	blr2960
bll0099	blr3196
bll0099	blr3288
bll0099	blr3543
bll0099	blr4635
bll0099	blr4653
bll0099	blr5181
bll0099	blr5227
bll0099	blr5603
bll0099	blr5626
bll0099	blr6805
bll0099	blr6979
bll0099	blr7282
bll0099	blr7533
bll0099	blr7743
bll0099	blr7744
bll0099	blr7896
bll0099	bsl8076
bll0100	bll2850
bll0100	bll5521
bll0100	blr0678
bll0100	blr2882
bll0104	bll0819
bll0104	bll5780
bll0104	bll7266
bll0104	blr0588
bll0108	bll0108
bll0109	bll0109
bll0109	bll0443
bll0109	bll0457
bll0109	bll0465
bll0109	bll0670
bll0109	bll0801
bll0109	bll0933
bll0109	bll1101
bll0109	bll1475
bll0109	bll2497
bll0109	bll2518
bll0109	bll2795
bll0109	bll3069
bll0109	bll3120
bll0109	bll3241
bll0109	bll4496
bll0109	bll4626
bll0109	bll4787
bll0109	bll4898
bll0109	bll4964
bll0109	bll5032
bll0109	bll5660
bll0109	bll5663
bll0109	bll5913
bll0109	bll5927
bll0109	bll6903
bll0109	bll7203
bll0109	bll7342
bll0109	bll7375
bll0109	bll7408
bll0109	bll7708
bll0109	blr0227
bll0109	blr0609
bll0109	blr0711
bll0109	blr0742
bll0109	blr0807
bll0109	blr1096
bll0109	blr1228
bll0109	blr1492
bll0109	blr1771
bll0109	blr2133
bll0109	blr3064
bll0109	blr3074
bll0109	blr3091
bll0109	blr3204
bll0109	blr3873
bll0109	blr4035
bll0109	blr4490
bll0109	blr4495
bll0109	blr5128
bll0109	blr5625
bll0109	blr5857
bll0109	blr6611
bll0109	blr6761
bll0109	blr6774
bll0109	blr6885
bll0109	blr7724
bll0109	blr7851
bll0109	blr8099
bll0109	blr8134
bll0109	blr8144
bll0109	bsl0578
bll0109	bsr0601
bll0109	bsr1260
bll0109	bsr1749
bll0109	bsr2313
bll0109	bsr6998
bll0109	bsr7510
bll0109	bsr7532
bll0111	bll0111
bll0111	bll6089
bll0111	bll6487
bll0111	bll7009
bll0111	blr0918
bll0111	blr3342
bll0111	blr5598
bll0111	blr6247
bll0111	blr7064
bll0111	bsr0185
bll0112	bll2059
bll0112	bll7789
bll0112	blr0678
bll0112	blr4635
bll0112	blr5227
bll0112	blr5626
bll0112	blr6979
bll0112	blr7533
bll0112	blr7833
bll0113	bll7789
bll0113	blr0678
bll0114	bll0761
bll0114	bll7999
bll0116	bll0143
bll0116	bll0552
bll0116	bll2599
bll0116	bll2655
bll0116	bll2783
bll0116	bll2830
bll0116	bll2946
bll0116	bll3036
bll0116	bll3048
bll0116	bll5123
bll0116	bll6036
bll0116	bll6043
bll0116	bll7955
bll0116	blr0140
bll0116	blr2230
bll0116	blr2943
bll0116	blr3445
bll0116	blr4965
bll0116	blr5604
bll0116	blr7268
bll0116	blr7844
bll0116	blr7901
bll0121	bll0121
bll0121	blr3200
bll0121	blr7448
bll0125	bll0125
bll0125	bll2681
bll0125	bll3830
bll0125	bll3846
bll0125	bll5494
bll0125	bll5570
bll0125	bll6159
bll0125	bll7199
bll0125	blr0249
bll0125	blr0678
bll0125	blr1457
bll0125	blr2555
bll0125	blr3165
bll0125	blr3295
bll0125	blr3780
bll0125	blr3880
bll0125	blr5100
bll0125	blr6244
bll0130	bll0357
bll0130	bll0794
bll0130	bll5893
bll0130	bll6060
bll0130	bll6064
bll0130	bll6755
bll0130	bll8116
bll0131	bll0131
bll0131	bll0557
bll0131	bll0894
bll0131	bll1329
bll0131	bll2237
bll0131	bll2324
bll0131	bll2619
bll0131	bll2856
bll0131	bll2905
bll0131	bll2948
bll0131	bll3182
bll0131	bll3856
bll0131	bll4711
bll0131	bll6537
bll0131	bll7367
bll0131	bll7368
bll0131	bll7783
bll0131	bll7789
bll0131	bll7802
bll0131	bll7864
bll0131	bll7928
bll0131	blr0509
bll0131	blr0573
bll0131	blr0678
bll0131	blr2108
bll0131	blr2147
bll0131	blr2951
bll0131	blr2997
bll0131	blr3008
bll0131	blr3433
bll0131	blr3780
bll0131	blr4591
bll0131	blr5963
bll0131	blr7242
bll0131	blr7243
bll0131	blr8139
bll0131	bsr1173
bll0137	bll0137
bll0137	bll0450
bll0137	bll0554
bll0137	bll2237
bll0137	bll2529
bll0137	bll2915
bll0137	bll3808
bll0137	bll3809
bll0137	bll4059
bll0137	blr0678
bll0137	blr0770
bll0137	blr2108
bll0137	blr2997
bll0137	blr3008
bll0137	blr3623
bll0137	blr3725
bll0137	blr4085
bll0137	blr4183
bll0137	bsr1173
bll0143	bll0552
bll0143	bll2599
bll0143	bll2655
bll0143	bll2783
bll0143	bll2830
bll0143	bll2946
bll0143	bll3036
bll0143	bll3048
bll0143	bll5123
bll0143	bll6036
bll0143	bll6043
bll0143	bll7955
bll0143	blr0140
bll0143	blr2230
bll0143	blr2943
bll0143	blr3445
bll0143	blr4965
bll0143	blr5604
bll0143	blr7268
bll0143	blr7844
bll0143	blr7901
bll0144	bll4573
bll0144	bll7912
bll0148	bll1193
bll0148	bll2904
bll0148	bll5274
bll0148	bll7789
bll0148	blr0678
bll0148	blr3539
bll0148	blr7905
bll0148	bsl0810
bll0156	bll3903
bll0156	bll5089
bll0156	bll5410
bll0157	bll5476
bll0159	bll0242
bll0159	bll0445
bll0159	bll1447
bll0159	bll2653
bll0159	bll4348
bll0159	bll4601
bll0159	bll4667
bll0159	bll5012
bll0159	bll5409
bll0159	bll7789
bll0159	bll8094
bll0159	blr0678
bll0159	blr0864
bll0159	blr0866
bll0159	blr1148
bll0159	blr2234
bll0167	bll4142
bll0167	blr0468
bll0167	blr0678
bll0167	blr6657
bll0167	bsr2892
bll0175	bll0175
bll0175	bll0187
bll0175	bll0633
bll0175	bll1566
bll0175	bll2092
bll0175	bll2445
bll0175	bll7606
bll0175	bll7789
bll0175	blr0678
bll0175	blr0872
bll0175	blr1181
bll0175	blr2489
bll0175	blr2615
bll0175	blr2631
bll0175	blr4492
bll0175	blr4727
bll0179	blr0678
bll0184	bll0785
bll0184	bll3587
bll0184	bll5010
bll0184	bll5695
bll0184	bll5696
bll0184	bll6422
bll0184	bll7789
bll0184	blr0678
bll0184	blr0944
bll0184	blr8151
bll0186	bll4748
bll0186	bll4876
bll0186	blr0678
bll0187	bll0187
bll0187	bll0673
bll0187	bll0802
bll0187	bll1193
bll0187	bll1295
bll0187	bll1380
bll0187	bll1419
bll0187	bll1524
bll0187	bll2059
bll0187	bll2327
bll0187	bll2378
bll0187	bll2445
bll0187	bll2529
bll0187	bll2850
bll0187	bll2904
bll0187	bll3876
bll0187	bll3998
bll0187	bll4121
bll0187	bll4330
bll0187	bll4612
bll0187	bll4784
bll0187	bll4880
bll0187	bll4944
bll0187	bll5267
bll0187	bll5274
bll0187	bll5353
bll0187	bll5356
bll0187	bll5385
bll0187	bll5395
bll0187	bll5400
bll0187	bll5514
bll0187	bll5945
bll0187	bll5948
bll0187	bll6322
bll0187	bll6732
bll0187	bll6995
bll0187	bll7437
bll0187	bll7606
bll0187	bll7607
bll0187	bll7789
bll0187	bll7991
bll0187	bll8154
bll0187	blr0124
bll0187	blr0429
bll0187	blr0678
bll0187	blr0742
bll0187	blr0747
bll0187	blr0807
bll0187	blr0961
bll0187	blr1383
bll0187	blr2555
bll0187	blr2631
bll0187	blr2815
bll0187	blr2816
bll0187	blr2848
bll0187	blr2882
bll0187	blr3539
bll0187	blr3954
bll0187	blr3969
bll0187	blr4085
bll0187	blr4420
bll0187	blr5100
bll0187	blr5149
bll0187	blr5227
bll0187	blr5308
bll0187	blr5426
bll0187	blr5515
bll0187	blr5608
bll0187	blr5626
bll0187	blr5680
bll0187	blr5873
bll0187	blr5972
bll0187	blr6758
bll0187	blr6979
bll0187	blr7138
bll0187	blr7247
bll0187	blr7257
bll0187	blr7422
bll0187	blr7533
bll0187	blr7743
bll0187	blr7884
bll0187	blr7905
bll0188	bll0799
bll0188	bll0823
bll0188	bll2946
bll0188	bll7278
bll0188	blr0678
bll0188	blr1326
bll0188	blr3131
bll0188	blr7138
bll0193	bll2059
bll0193	bll7789
bll0193	blr0678
bll0193	blr4635
bll0193	blr5227
bll0193	blr5626
bll0193	blr6979
bll0193	blr7533
bll0193	blr7833
bll0194	bll4106
bll0194	bll4107
bll0194	bll4144
bll0194	blr0720
bll0198	bll0246
bll0198	bll0322
bll0198	bll0633
bll0198	bll1566
bll0198	bll2914
bll0198	bll3874
bll0198	bll4587
bll0198	bll5089
bll0198	bll5103
bll0198	bll5333
bll0198	bll6733
bll0198	bll7438
bll0198	bll7991
bll0198	blr0424
bll0198	blr1041
bll0198	blr2960
bll0198	blr3288
bll0198	blr3959
bll0198	blr4727
bll0198	blr5603
bll0198	blr6563
bll0198	blr6796
bll0198	blr7282
bll0198	blr7896
bll0198	bsl5090
bll0198	bsl8076
bll0203	blr0678
bll0204	bll0204
bll0204	bll0525
bll0204	bll0635
bll0204	bll0641
bll0204	bll0646
bll0204	bll0669
bll0204	bll0710
bll0204	bll0823
bll0204	bll1127
bll0204	bll2324
bll0204	bll4239
bll0204	bll4254
bll0204	bll4330
bll0204	bll4517
bll0204	bll4698
bll0204	bll4859
bll0204	bll4944
bll0204	bll5057
bll0204	bll5070
bll0204	bll5153
bll0204	bll5366
bll0204	bll5380
bll0204	bll5400
bll0204	bll5402
bll0204	bll5410
bll0204	bll5416
bll0204	bll5927
bll0204	bll5928
bll0204	bll5945
bll0204	bll6685
bll0204	bll6882
bll0204	bll6962
bll0204	bll6995
bll0204	bll7211
bll0204	bll7212
bll0204	bll7912
bll0204	blr0678
bll0204	blr1326
bll0204	blr1424
bll0204	blr1425
bll0204	blr1482
bll0204	blr2095
bll0204	blr2939
bll0204	blr4212
bll0204	blr4255
bll0204	blr4492
bll0204	blr4538
bll0204	blr4575
bll0204	blr5753
bll0204	blr7337
bll0204	bsl0059
bll0204	bsl1445
bll0204	bsl2120
bll0204	bsl3986
bll0204	bsl4127
bll0204	bsl4595
bll0204	bsr3154
bll0204	bsr4084
bll0204	bsr4491
bll0204	bsr7259
bll0204	bsr7468
bll0214	bll2795
bll0214	bll4142
bll0214	bll5395
bll0214	bll6835
bll0214	bll7408
bll0214	bll7789
bll0214	bll7991
bll0214	blr0678
bll0214	blr2466
bll0214	blr4115
bll0214	blr4810
bll0214	blr7381
bll0214	blr8144
bll0225	blr0678
bll0226	bll0226
bll0226	bll1475
bll0226	bll2958
bll0226	bll5335
bll0226	bll7400
bll0226	bll7402
bll0226	bll7789
bll0226	blr0925
bll0226	blr1159
bll0226	blr2427
bll0226	blr3927
bll0226	blr4538
bll0226	blr6761
bll0226	blr7138
bll0226	blr7806
bll0229	bll7459
bll0229	bll7596
bll0229	bll7789
bll0229	blr0678
bll0229	blr4086
bll0236	bll0236
bll0236	bll1413
bll0236	bll4453
bll0236	bll4682
bll0236	bll4731
bll0236	bll4777
bll0236	bll5902
bll0236	bll6502
bll0236	bll7236
bll0236	blr0678
bll0236	blr0745
bll0236	blr0746
bll0236	blr1830
bll0236	blr3780
bll0240	bll0240
bll0240	bll0499
bll0240	bll1688
bll0240	bll7260
bll0240	blr0851
bll0240	blr2973
bll0240	blr3091
bll0240	blr3624
bll0240	blr3780
bll0240	blr6518
bll0240	blr6797
bll0240	blr8125
bll0242	bll0242
bll0242	bll0445
bll0242	bll0572
bll0242	bll0674
bll0242	bll0752
bll0242	bll0890
bll0242	bll1447
bll0242	bll2653
bll0242	bll4348
bll0242	bll4601
bll0242	bll4667
bll0242	bll4698
bll0242	bll5409
bll0242	bll5562
bll0242	bll6925
bll0242	bll7410
bll0242	bll7789
bll0242	bll8114
bll0242	blr0678
bll0242	blr0866
bll0242	blr1148
bll0242	blr1316
bll0242	blr2234
bll0242	blr3720
bll0242	blr4450
bll0242	blr4451
bll0242	blr4488
bll0242	blr4490
bll0242	blr5111
bll0242	blr5112
bll0242	blr5735
bll0242	blr7003
bll0242	blr7130
bll0244	bll0244
bll0244	bll0445
bll0244	bll0525
bll0244	bll1422
bll0244	bll2059
bll0244	bll3480
bll0244	bll4578
bll0244	bll4744
bll0244	bll4746
bll0244	bll4861
bll0244	bll5027
bll0244	bll5351
bll0244	bll5385
bll0244	bll5401
bll0244	bll7147
bll0244	blr0650
bll0244	blr0680
bll0244	blr0745
bll0244	blr2345
bll0244	blr2347
bll0244	blr5227
bll0244	blr5626
bll0244	blr5857
bll0244	blr5972
bll0244	blr5991
bll0244	blr5994
bll0244	blr5996
bll0244	blr6979
bll0244	blr7257
bll0244	blr7533
bll0244	bsr0421
bll0245	bll0245
bll0245	bll0322
bll0245	bll0525
bll0245	bll0672
bll0245	bll0829
bll0245	bll1105
bll0245	bll1235
bll0245	bll1397
bll0245	bll1521
bll0245	bll1524
bll0245	bll3915
bll0245	bll4445
bll0245	bll4536
bll0245	bll4736
bll0245	bll4763
bll0245	bll4916
bll0245	bll5353
bll0245	bll5420
bll0245	bll5825
bll0245	bll5911
bll0245	bll6176
bll0245	bll6322
bll0245	bll6387
bll0245	bll6605
bll0245	bll6881
bll0245	bll7416
bll0245	bll7521
bll0245	bll7597
bll0245	bll7607
bll0245	bll7991
bll0245	blr0446
bll0245	blr0678
bll0245	blr0745
bll0245	blr0807
bll0245	blr0936
bll0245	blr1172
bll0245	blr2584
bll0245	blr2815
bll0245	blr2826
bll0245	blr2848
bll0245	blr2974
bll0245	blr3311
bll0245	blr3755
bll0245	blr3924
bll0245	blr4440
bll0245	blr4449
bll0245	blr4660
bll0245	blr4809
bll0245	blr4967
bll0245	blr5226
bll0245	blr5426
bll0245	blr5625
bll0245	blr5874
bll0245	blr6225
bll0245	blr7257
bll0245	blr7537
bll0245	bsr0701
bll0245	bsr7532
bll0246	bll0322
bll0246	bll0633
bll0246	bll1566
bll0246	bll2914
bll0246	bll3874
bll0246	bll4587
bll0246	bll5089
bll0246	bll5103
bll0246	bll5333
bll0246	bll6733
bll0246	bll7438
bll0246	bll7991
bll0246	blr0424
bll0246	blr1041
bll0246	blr2960
bll0246	blr3288
bll0246	blr3959
bll0246	blr4727
bll0246	blr5603
bll0246	blr6563
bll0246	blr6796
bll0246	blr7282
bll0246	blr7896
bll0246	bsl5090
bll0246	bsl8076
bll0254	bll0254
bll0254	bll1127
bll0254	bll1462
bll0254	bll3976
bll0254	bll4678
bll0254	bll5130
bll0254	bll7189
bll0254	blr0678
bll0254	blr3438
bll0254	blr4416
bll0254	blr5132
bll0254	blr6801
bll0280	bll5040
bll0280	bll5378
bll0280	bll5386
bll0280	blr0420
bll0280	blr1164
bll0280	blr1404
bll0280	blr5499
bll0280	blr5706
bll0280	bsl0832
bll0290	bll0290
bll0290	bll0393
bll0290	bll0635
bll0290	bll0670
bll0290	bll1510
bll0290	bll4291
bll0290	bll4517
bll0290	bll5267
bll0290	bll5476
bll0290	bll5581
bll0290	bll6021
bll0290	bll6680
bll0290	bll7374
bll0290	bll7957
bll0290	blr0191
bll0290	blr0747
bll0290	blr1536
bll0290	blr1720
bll0290	blr2192
bll0290	blr2485
bll0290	blr3283
bll0290	blr4322
bll0290	blr4685
bll0290	blr4949
bll0290	blr5857
bll0290	blr7023
bll0290	blr7138
bll0295	bll1029
bll0295	bll1195
bll0295	bll2200
bll0295	bll2599
bll0295	bll5040
bll0295	bll5123
bll0295	bll7278
bll0295	blr0294
bll0295	blr0299
bll0295	blr2386
bll0295	blr2694
bll0295	blr3121
bll0295	blr3131
bll0295	blr3780
bll0295	blr4182
bll0295	blr6255
bll0295	blr6267
bll0295	blr6651
bll0295	blr6846
bll0295	blr7461
bll0322	bll0322
bll0322	bll0323
bll0322	bll0633
bll0322	bll1105
bll0322	bll1129
bll0322	bll1193
bll0322	bll1235
bll0322	bll1517
bll0322	bll1521
bll0322	bll2092
bll0322	bll2190
bll0322	bll2229
bll0322	bll2293
bll0322	bll2399
bll0322	bll2541
bll0322	bll2832
bll0322	bll2833
bll0322	bll2850
bll0322	bll2872
bll0322	bll2904
bll0322	bll2914
bll0322	bll3238
bll0322	bll3259
bll0322	bll3739
bll0322	bll3874
bll0322	bll3915
bll0322	bll4445
bll0322	bll4536
bll0322	bll4763
bll0322	bll4805
bll0322	bll5089
bll0322	bll5103
bll0322	bll5267
bll0322	bll5274
bll0322	bll5353
bll0322	bll5356
bll0322	bll5886
bll0322	bll5911
bll0322	bll5927
bll0322	bll6141
bll0322	bll6536
bll0322	bll6733
bll0322	bll7052
bll0322	bll7073
bll0322	bll7129
bll0322	bll7146
bll0322	bll7180
bll0322	bll7437
bll0322	bll7518
bll0322	bll7756
bll0322	bll7789
bll0322	bll7942
bll0322	bll7963
bll0322	bll7991
bll0322	bll8244
bll0322	blr0358
bll0322	blr0568
bll0322	blr0583
bll0322	blr0678
bll0322	blr0747
bll0322	blr0804
bll0322	blr1041
bll0322	blr1181
bll0322	blr1326
bll0322	blr1383
bll0322	blr1693
bll0322	blr1705
bll0322	blr2404
bll0322	blr2489
bll0322	blr2526
bll0322	blr2584
bll0322	blr2615
bll0322	blr2631
bll0322	blr2826
bll0322	blr2848
bll0322	blr2882
bll0322	blr2960
bll0322	blr3196
bll0322	blr3288
bll0322	blr3539
bll0322	blr3796
bll0322	blr3922
bll0322	blr4308
bll0322	blr4420
bll0322	blr4500
bll0322	blr4660
bll0322	blr4727
bll0322	blr4946
bll0322	blr4967
bll0322	blr5112
bll0322	blr5272
bll0322	blr5422
bll0322	blr5427
bll0322	blr5518
bll0322	blr5603
bll0322	blr5667
bll0322	blr5690
bll0322	blr5970
bll0322	blr6162
bll0322	blr6519
bll0322	blr6805
bll0322	blr7094
bll0322	blr7156
bll0322	blr7247
bll0322	blr7282
bll0322	blr7731
bll0322	blr7896
bll0322	blr7905
bll0322	blr8124
bll0322	bsl8076
bll0322	bsr4925
bll0323	bll0635
bll0323	bll0792
bll0323	bll3022
bll0323	bll3754
bll0323	bll5948
bll0323	blr0678
bll0323	blr1326
bll0323	blr2222
bll0323	blr3780
bll0323	blr3923
bll0323	blr4043
bll0323	blr4566
bll0323	blr5608
bll0323	blr6760
bll0323	blr7138
bll0323	blr7238
bll0323	blr7377
bll0326	bll0326
bll0326	bll0327
bll0326	bll0383
bll0326	bll0501
bll0326	bll1199
bll0326	bll1203
bll0326	bll1470
bll0326	bll1532
bll0326	bll1533
bll0326	bll2059
bll0326	bll2993
bll0326	bll4071
bll0326	bll4196
bll0326	bll4376
bll0326	bll4859
bll0326	bll5014
bll0326	bll5031
bll0326	bll5309
bll0326	bll5328
bll0326	bll5692
bll0326	bll5813
bll0326	bll5894
bll0326	bll6776
bll0326	bll6875
bll0326	bll7016
bll0326	bll7062
bll0326	bll7295
bll0326	bll7350
bll0326	bll7543
bll0326	bll7954
bll0326	blr0385
bll0326	blr0576
bll0326	blr0744
bll0326	blr0929
bll0326	blr2347
bll0326	blr2350
bll0326	blr2506
bll0326	blr2507
bll0326	blr2546
bll0326	blr2547
bll0326	blr2548
bll0326	blr2862
bll0326	blr2931
bll0326	blr2976
bll0326	blr3129
bll0326	blr3695
bll0326	blr3882
bll0326	blr4838
bll0326	blr5227
bll0326	blr5626
bll0326	blr6979
bll0326	blr7173
bll0326	blr7507
bll0326	blr7533
bll0326	blr7620
bll0326	blr8145
bll0327	bll0327
bll0327	bll0383
bll0327	bll0441
bll0327	bll0751
bll0327	bll1199
bll0327	bll1203
bll0327	bll1470
bll0327	bll1532
bll0327	bll1533
bll0327	bll2059
bll0327	bll2993
bll0327	bll4196
bll0327	bll4376
bll0327	bll5309
bll0327	bll5328
bll0327	bll5581
bll0327	bll5692
bll0327	bll5894
bll0327	bll6776
bll0327	bll7016
bll0327	bll7295
bll0327	bll7350
bll0327	bll7954
bll0327	bll7957
bll0327	blr0385
bll0327	blr0576
bll0327	blr0680
bll0327	blr2344
bll0327	blr2346
bll0327	blr2347
bll0327	blr2350
bll0327	blr2506
bll0327	blr2507
bll0327	blr2546
bll0327	blr2547
bll0327	blr2548
bll0327	blr2555
bll0327	blr2631
bll0327	blr2862
bll0327	blr2931
bll0327	blr2976
bll0327	blr3129
bll0327	blr4322
bll0327	blr4685
bll0327	blr5100
bll0327	blr5227
bll0327	blr5626
bll0327	blr6979
bll0327	blr7023
bll0327	blr7173
bll0327	blr7507
bll0327	blr7533
bll0327	blr7620
bll0327	blr8145
bll0327	bsl0780
bll0330	bll0331
bll0330	bll2599
bll0330	bll5123
bll0330	bll7107
bll0330	blr0329
bll0330	blr0385
bll0330	blr1194
bll0330	blr4773
bll0330	blr5269
bll0330	blr5677
bll0330	blr7985
bll0331	bll1030
bll0331	bll2599
bll0331	bll4276
bll0331	bll5123
bll0331	bll5328
bll0331	bll5808
bll0331	bll5886
bll0331	bll6924
bll0331	bll7016
bll0331	bll7107
bll0331	blr0257
bll0331	blr0329
bll0331	blr0385
bll0331	blr1194
bll0331	blr2287
bll0331	blr2985
bll0331	blr4489
bll0331	blr4773
bll0331	blr5269
bll0331	blr5518
bll0331	blr5677
bll0331	blr7985
bll0333	bll1168
bll0333	bll2059
bll0333	bll4515
bll0333	bll5504
bll0333	blr5227
bll0333	blr5626
bll0333	blr6207
bll0333	blr6979
bll0333	blr7533
bll0333	blr8110
bll0334	bll0334
bll0334	bll3378
bll0334	bll3903
bll0334	bll4707
bll0334	bll5666
bll0334	bll7169
bll0334	bll8152
bll0334	blr0610
bll0334	blr0750
bll0339	bll0339
bll0339	bll1053
bll0339	blr6761
bll0342	bll5098
bll0342	blr0678
bll0342	blr3165
bll0342	blr6761
bll0343	bll0343
bll0343	bll0766
bll0343	bll2918
bll0343	bll7965
bll0343	blr3173
bll0343	blr4558
bll0343	blr6687
bll0343	blr6761
bll0343	blr7063
bll0343	blr7172
bll0346	blr0678
bll0357	bll0357
bll0357	bll0672
bll0357	bll0760
bll0357	bll1498
bll0357	bll2447
bll0357	bll3059
bll0357	bll4380
bll0357	bll5416
bll0357	bll6060
bll0357	bll6061
bll0357	bll6684
bll0357	bll7107
bll0357	bll7349
bll0357	blr0385
bll0357	blr3642
bll0357	blr3842
bll0357	blr4342
bll0357	blr4724
bll0357	blr4773
bll0357	blr5269
bll0357	blr5677
bll0357	blr5735
bll0357	blr6004
bll0357	blr7198
bll0357	blr7904
bll0357	blr8098
bll0361	blr2538
bll0370	bll0370
bll0370	bll2059
bll0370	bll4862
bll0370	bll5695
bll0370	bll5696
bll0370	bll7789
bll0370	blr0352
bll0370	blr0678
bll0370	blr0944
bll0370	blr3608
bll0370	blr4350
bll0370	blr4635
bll0370	blr4680
bll0370	blr4839
bll0370	blr5227
bll0370	blr5626
bll0370	blr6979
bll0370	blr7138
bll0370	blr7533
bll0370	blr8151
bll0370	bsl1696
bll0375	bll2624
bll0375	bll7789
bll0375	bll7991
bll0375	blr0206
bll0375	blr0678
bll0375	blr1443
bll0375	blr2626
bll0375	blr3796
bll0375	blr4440
bll0375	blr4653
bll0377	bll0794
bll0377	bll6755
bll0380	bll0380
bll0380	bll0649
bll0380	bll0890
bll0380	bll2059
bll0380	bll4071
bll0380	bll4942
bll0380	bll5153
bll0380	bll5663
bll0380	bll7789
bll0380	bll8116
bll0380	blr0678
bll0380	blr1404
bll0380	blr1537
bll0380	blr2037
bll0380	blr2587
bll0380	blr2626
bll0380	blr4635
bll0380	blr4653
bll0380	blr5227
bll0380	blr5617
bll0380	blr5626
bll0380	blr5735
bll0380	blr6694
bll0380	blr6979
bll0380	blr7003
bll0380	blr7533
bll0380	blr7723
bll0381	bll3910
bll0381	bll4854
bll0383	bll0383
bll0383	bll0751
bll0383	bll1470
bll0383	bll1532
bll0383	bll1533
bll0383	bll2993
bll0383	bll4376
bll0383	bll5309
bll0383	bll5894
bll0383	bll7954
bll0383	blr2347
bll0383	blr2350
bll0383	blr2506
bll0383	blr2546
bll0383	blr2555
bll0383	blr2976
bll0383	blr3129
bll0383	blr5100
bll0383	blr7507
bll0386	bll1030
bll0386	bll2599
bll0386	bll4276
bll0386	bll5123
bll0386	bll5328
bll0386	bll5808
bll0386	bll5886
bll0386	bll6924
bll0386	bll7016
bll0386	bll7107
bll0386	blr0257
bll0386	blr0329
bll0386	blr0385
bll0386	blr2287
bll0386	blr2985
bll0386	blr4489
bll0386	blr4773
bll0386	blr5269
bll0386	blr5518
bll0386	blr5677
bll0386	blr7985
bll0388	bll0659
bll0388	bll1030
bll0388	bll1199
bll0388	bll1715
bll0388	bll2599
bll0388	bll3106
bll0388	bll4276
bll0388	bll5123
bll0388	bll5328
bll0388	bll5692
bll0388	bll5808
bll0388	bll5886
bll0388	bll6776
bll0388	bll6924
bll0388	bll7016
bll0388	bll7107
bll0388	blr0257
bll0388	blr0329
bll0388	blr0385
bll0388	blr2178
bll0388	blr2287
bll0388	blr2862
bll0388	blr2985
bll0388	blr4773
bll0388	blr5269
bll0388	blr5518
bll0388	blr5677
bll0388	blr5906
bll0388	blr7363
bll0388	blr7985
bll0390	bll4805
bll0390	bll4877
bll0390	bll8114
bll0390	bll8116
bll0390	blr0627
bll0390	blr0678
bll0390	blr0842
bll0390	blr1537
bll0390	blr3042
bll0390	blr3695
bll0390	blr4388
bll0391	bll0393
bll0391	bll0659
bll0391	bll1030
bll0391	bll1199
bll0391	bll1715
bll0391	bll2599
bll0391	bll3106
bll0391	bll4276
bll0391	bll5064
bll0391	bll5123
bll0391	bll5328
bll0391	bll5692
bll0391	bll5808
bll0391	bll5886
bll0391	bll6776
bll0391	bll6924
bll0391	bll7016
bll0391	bll7107
bll0391	blr0257
bll0391	blr0329
bll0391	blr0385
bll0391	blr2178
bll0391	blr2192
bll0391	blr2287
bll0391	blr2862
bll0391	blr2985
bll0391	blr3122
bll0391	blr4773
bll0391	blr5269
bll0391	blr5518
bll0391	blr5677
bll0391	blr5906
bll0391	blr7363
bll0391	blr7985
bll0392	bll0393
bll0392	bll1320
bll0392	bll2509
bll0392	bll4484
bll0392	bll5755
bll0392	bll6509
bll0392	blr2192
bll0392	blr7909
bll0393	bll0393
bll0393	bll0532
bll0393	bll0659
bll0393	bll0751
bll0393	bll1023
bll0393	bll1030
bll0393	bll1199
bll0393	bll1419
bll0393	bll1715
bll0393	bll2059
bll0393	bll2599
bll0393	bll2909
bll0393	bll3106
bll0393	bll3706
bll0393	bll4276
bll0393	bll4367
bll0393	bll4573
bll0393	bll4696
bll0393	bll4788
bll0393	bll4800
bll0393	bll4861
bll0393	bll4918
bll0393	bll4963
bll0393	bll5057
bll0393	bll5070
bll0393	bll5123
bll0393	bll5328
bll0393	bll5385
bll0393	bll5393
bll0393	bll5412
bll0393	bll5692
bll0393	bll5808
bll0393	bll5886
bll0393	bll5893
bll0393	bll6064
bll0393	bll6361
bll0393	bll6386
bll0393	bll6501
bll0393	bll6600
bll0393	bll6776
bll0393	bll6924
bll0393	bll7016
bll0393	bll7149
bll0393	bll7211
bll0393	bll7212
bll0393	bll7441
bll0393	bll7479
bll0393	blr0257
bll0393	blr0329
bll0393	blr0385
bll0393	blr0420
bll0393	blr0678
bll0393	blr0683
bll0393	blr1194
bll0393	blr1201
bll0393	blr2178
bll0393	blr2192
bll0393	blr2194
bll0393	blr2287
bll0393	blr2344
bll0393	blr2346
bll0393	blr2862
bll0393	blr2985
bll0393	blr2986
bll0393	blr4446
bll0393	blr4489
bll0393	blr4773
bll0393	blr5227
bll0393	blr5269
bll0393	blr5518
bll0393	blr5626
bll0393	blr5677
bll0393	blr5690
bll0393	blr5906
bll0393	blr6651
bll0393	blr6979
bll0393	blr7363
bll0393	blr7533
bll0393	blr7619
bll0393	blr7620
bll0393	blr7985
bll0393	blr8145
bll0394	bll0659
bll0394	bll1030
bll0394	bll1199
bll0394	bll1715
bll0394	bll2599
bll0394	bll3106
bll0394	bll4276
bll0394	bll5123
bll0394	bll5328
bll0394	bll5692
bll0394	bll5808
bll0394	bll5886
bll0394	bll6776
bll0394	bll6924
bll0394	bll7016
bll0394	bll7107
bll0394	blr0257
bll0394	blr0329
bll0394	blr0385
bll0394	blr2178
bll0394	blr2287
bll0394	blr2862
bll0394	blr2985
bll0394	blr4773
bll0394	blr5269
bll0394	blr5518
bll0394	blr5677
bll0394	blr5906
bll0394	blr7363
bll0394	blr7985
bll0399	bll0659
bll0399	bll0965
bll0399	bll1199
bll0399	bll2599
bll0399	bll4276
bll0399	bll4754
bll0399	bll5123
bll0399	bll5328
bll0399	bll5692
bll0399	bll6776
bll0399	bll7016
bll0399	bll7107
bll0399	bll7536
bll0399	blr0385
bll0399	blr1180
bll0399	blr2287
bll0399	blr2862
bll0399	blr2985
bll0399	blr4773
bll0399	blr5269
bll0399	blr5677
bll0399	blr7015
bll0399	blr7620
bll0399	blr7985
bll0399	blr8145
bll0416	bll0466
bll0416	bll3347
bll0416	bll3915
bll0416	bll4121
bll0416	bll4536
bll0416	bll4763
bll0416	bll7789
bll0416	blr0495
bll0416	blr0678
bll0416	blr2538
bll0416	blr2826
bll0416	blr3969
bll0416	blr7381
bll0416	blr7448
bll0419	bll0419
bll0419	bll2268
bll0419	bll2452
bll0419	bll4689
bll0419	bll5766
bll0419	bll6765
bll0419	blr0149
bll0419	blr2538
bll0419	blr3165
bll0419	blr3780
bll0419	blr7132
bll0419	blr7530
bll0423	bll0705
bll0423	bll5251
bll0423	bll8114
bll0423	blr3695
bll0439	bll0439
bll0439	bll0440
bll0439	bll0441
bll0439	bll0442
bll0439	bll0732
bll0439	bll1051
bll0439	bll6928
bll0439	bll7349
bll0439	blr1736
bll0439	blr2201
bll0439	blr3878
bll0439	blr5668
bll0439	blr5690
bll0439	blr6505
bll0439	blr6885
bll0440	bll0440
bll0440	bll0441
bll0440	bll0442
bll0440	bll0443
bll0440	bll0965
bll0440	bll4690
bll0440	bll4692
bll0440	bll4911
bll0440	bll4980
bll0440	bll5364
bll0440	bll5611
bll0440	bll5808
bll0440	bll6008
bll0440	bll7042
bll0440	bll7459
bll0440	bll7789
bll0440	bll7880
bll0440	blr0385
bll0440	blr0515
bll0440	blr0568
bll0440	blr0678
bll0440	blr0683
bll0440	blr1182
bll0440	blr1308
bll0440	blr1316
bll0440	blr1383
bll0440	blr2405
bll0440	blr4183
bll0440	blr4279
bll0440	blr4810
bll0440	blr5269
bll0440	blr5677
bll0440	blr5790
bll0440	blr7448
bll0440	bsl1187
bll0441	bll0661
bll0441	bll1185
bll0441	bll4578
bll0441	bll4906
bll0441	bll5029
bll0441	bll5153
bll0441	bll6222
bll0441	bll6501
bll0441	bll6835
bll0441	bll7942
bll0441	blr0678
bll0441	blr1381
bll0441	blr1627
bll0441	blr2102
bll0441	blr2201
bll0441	blr2890
bll0441	blr5162
bll0441	blr6885
bll0441	blr7138
bll0441	blr7507
bll0441	blr8098
bll0441	blr8150
bll0441	bsr0701
bll0441	bsr1628
bll0442	bll0442
bll0442	bll0443
bll0442	bll0452
bll0442	bll1185
bll0442	bll1518
bll0442	bll4783
bll0442	bll4858
bll0442	bll5364
bll0442	bll7076
bll0442	bll7180
bll0442	bll7789
bll0442	blr0488
bll0442	blr0678
bll0442	blr6761
bll0442	blr7544
bll0442	bsl1187
bll0443	bll0443
bll0443	bll0813
bll0443	bll1185
bll0443	bll2502
bll0443	bll4476
bll0443	bll5522
bll0443	bll8116
bll0443	blr0678
bll0443	blr1443
bll0443	blr2201
bll0443	blr2489
bll0443	blr4169
bll0443	blr4414
bll0443	blr4977
bll0443	blr6885
bll0443	blr7377
bll0443	blr7530
bll0443	blr8098
bll0443	bsr0701
bll0445	bll0649
bll0445	bll0751
bll0445	bll2568
bll0445	bll2653
bll0445	bll4386
bll0445	bll4601
bll0445	bll4667
bll0445	bll4744
bll0445	bll5027
bll0445	bll5123
bll0445	bll5351
bll0445	bll5402
bll0445	bll5414
bll0445	bll6501
bll0445	bll7408
bll0445	bll7789
bll0445	blr0435
bll0445	blr0644
bll0445	blr0678
bll0445	blr0680
bll0445	blr0866
bll0445	blr1148
bll0445	blr2234
bll0445	blr2555
bll0445	blr2631
bll0445	blr3972
bll0445	blr4052
bll0445	blr4308
bll0445	blr4450
bll0445	blr4451
bll0445	blr5100
bll0445	blr5857
bll0445	blr7043
bll0445	bsl0780
bll0449	bll0751
bll0449	bll4779
bll0449	bll5883
bll0449	bll7789
bll0449	blr0678
bll0449	blr2983
bll0449	blr3727
bll0449	blr3791
bll0449	blr5774
bll0449	blr6251
bll0450	bll0554
bll0450	bll2237
bll0450	bll2529
bll0450	bll2915
bll0450	bll3808
bll0450	bll3809
bll0450	bll4059
bll0450	blr0678
bll0450	blr0770
bll0450	blr2108
bll0450	blr2997
bll0450	blr3008
bll0450	blr3725
bll0450	blr4085
bll0450	blr4183
bll0450	bsr1173
bll0451	bll0451
bll0451	bll0452
bll0451	bll0455
bll0451	bll0797
bll0451	bll2784
bll0451	bll3717
bll0451	bll4330
bll0451	bll4783
bll0451	bll4855
bll0451	bll4866
bll0451	bll4945
bll0451	bll5416
bll0451	bll6595
bll0451	bll7292
bll0451	blr0206
bll0451	blr0678
bll0451	blr0680
bll0451	blr0769
bll0451	blr3878
bll0451	blr4108
bll0451	blr4477
bll0451	blr4808
bll0451	blr5675
bll0451	blr6331
bll0451	blr7377
bll0451	blr7470
bll0451	blr8098
bll0452	bll0452
bll0452	bll1129
bll0452	bll2541
bll0452	bll2651
bll0452	bll4291
bll0452	bll4779
bll0452	bll4782
bll0452	bll4783
bll0452	bll6995
bll0452	bll7789
bll0452	blr0206
bll0452	blr0678
bll0452	blr1140
bll0452	blr2631
bll0452	blr3196
bll0452	blr3720
bll0452	blr4839
bll0452	blr5427
bll0452	blr5705
bll0452	blr6331
bll0452	blr6333
bll0452	blr6805
bll0453	bll0455
bll0453	bll0599
bll0453	bll4366
bll0453	bll6222
bll0453	bll7952
bll0453	blr0678
bll0453	blr3283
bll0453	blr5994
bll0453	blr6743
bll0453	blr6761
bll0455	bll0783
bll0455	bll0795
bll0455	bll2868
bll0455	bll5219
bll0455	bll5755
bll0455	blr0680
bll0455	blr1404
bll0455	blr2068
bll0455	blr7448
bll0455	blr7740
bll0456	bll0456
bll0456	bll0768
bll0456	bll3903
bll0456	bll5385
bll0456	bll6508
bll0456	bll7789
bll0456	blr0678
bll0457	bll6508
bll0457	bll7789
bll0457	blr0678
bll0457	blr1131
bll0457	blr1174
bll0457	blr5112
bll0457	blr5753
bll0465	blr0616
bll0465	blr1284
bll0466	bll0635
bll0466	bll2946
bll0466	bll3915
bll0466	bll4121
bll0466	bll4536
bll0466	bll4763
bll0466	bll4849
bll0466	bll4945
bll0466	bll7379
bll0466	bll7789
bll0466	bll8141
bll0466	blr0488
bll0466	blr0495
bll0466	blr0678
bll0466	blr2826
bll0466	blr3133
bll0466	blr3969
bll0466	blr4839
bll0466	blr8139
bll0473	bll0632
bll0473	bll0661
bll0473	bll1380
bll0473	bll4071
bll0473	bll4121
bll0473	bll4517
bll0473	bll4754
bll0473	bll4877
bll0473	bll4944
bll0473	bll5014
bll0473	bll6021
bll0473	bll6169
bll0473	bll6610
bll0473	bll6899
bll0473	bll7543
bll0473	bll7942
bll0473	bll8126
bll0473	bll8141
bll0473	blr0124
bll0473	blr0481
bll0473	blr1181
bll0473	blr3695
bll0473	blr4184
bll0473	blr4377
bll0473	blr4387
bll0473	blr4838
bll0473	blr5675
bll0473	blr5857
bll0473	blr5929
bll0473	blr6743
bll0473	blr7337
bll0473	blr7371
bll0477	bll0477
bll0477	bll0525
bll0477	bll4696
bll0477	bll4706
bll0477	blr0436
bll0477	blr0437
bll0477	blr6189
bll0498	bll0924
bll0498	bll4690
bll0498	bll4692
bll0498	bll4735
bll0498	bll5087
bll0498	bll5813
bll0498	bll6853
bll0498	bll6875
bll0498	bll6899
bll0498	bll7457
bll0498	bll7789
bll0498	blr0482
bll0498	blr0678
bll0498	blr0725
bll0498	blr1535
bll0498	blr3457
bll0498	blr3695
bll0498	blr4143
bll0498	blr5104
bll0498	blr5675
bll0498	bsl1446
bll0498	bsr0431
bll0499	bll0499
bll0499	bll6568
bll0499	bll7260
bll0499	blr0017
bll0499	blr0851
bll0499	blr1542
bll0499	blr1698
bll0499	blr2068
bll0499	blr2943
bll0499	blr2973
bll0499	blr3091
bll0499	blr3624
bll0499	blr3780
bll0499	blr4211
bll0499	blr5870
bll0499	blr6797
bll0499	blr7851
bll0499	blr8125
bll0501	bll0501
bll0501	bll0549
bll0501	bll0649
bll0501	bll0974
bll0501	bll1023
bll0501	bll1203
bll0501	bll1422
bll0501	bll1470
bll0501	bll1522
bll0501	bll1523
bll0501	bll2909
bll0501	bll2993
bll0501	bll4121
bll0501	bll4608
bll0501	bll4736
bll0501	bll4744
bll0501	bll4858
bll0501	bll4880
bll0501	bll4944
bll0501	bll5014
bll0501	bll5029
bll0501	bll5031
bll0501	bll5267
bll0501	bll5351
bll0501	bll5385
bll0501	bll5892
bll0501	bll5917
bll0501	bll7062
bll0501	bll7211
bll0501	bll7212
bll0501	bll7295
bll0501	bll7954
bll0501	bll8154
bll0501	blr0678
bll0501	blr0742
bll0501	blr0929
bll0501	blr1099
bll0501	blr2615
bll0501	blr3129
bll0501	blr3283
bll0501	blr3969
bll0501	blr4387
bll0501	blr4446
bll0501	blr4811
bll0501	blr5994
bll0501	blr6251
bll0501	blr7138
bll0501	blr7173
bll0501	blr8122
bll0501	bsl0780
bll0501	bsr4925
bll0504	bll0504
bll0504	bll0946
bll0504	bll2059
bll0504	bll2532
bll0504	bll6321
bll0504	bll6503
bll0504	bll7479
bll0504	bll7789
bll0504	blr0573
bll0504	blr0678
bll0504	blr2741
bll0504	blr2781
bll0504	blr2916
bll0504	blr4635
bll0504	blr4839
bll0504	blr5227
bll0504	blr5515
bll0504	blr5626
bll0504	blr5747
bll0504	blr6570
bll0504	blr6979
bll0504	blr7377
bll0504	blr7533
bll0504	bsl1507
bll0505	bll2059
bll0505	bll6222
[truncated: 29,543 more rows]

## Sheet: Symbiotic nitrogen fixation
The predicted protein-protein interactions of Bradyrhizobium diazoefficiens USDA110 under Symbiotic nitrogen fixation(SNF) state
Interacting partner protein A	Interacting partner protein B
bll0088	bll0088
bll0088	bll0343
bll0088	bll0766
bll0088	bll2653
bll0088	bll5408
bll0088	blr0678
bll0088	blr2234
bll0088	blr6687
bll0090	bll2059
bll0090	bll7789
bll0090	blr0678
bll0090	blr3683
bll0090	blr5626
bll0090	blr6979
bll0090	blr7533
bll0091	bll7789
bll0091	blr0678
bll0096	bll0096
bll0096	bll0751
bll0096	bll2059
bll0096	bll6776
bll0096	bll7016
bll0096	bll7954
bll0096	blr2548
bll0096	blr2931
bll0096	blr5100
bll0096	blr5626
bll0096	blr6979
bll0096	blr7533
bll0096	bsr1173
bll0099	bll1418
bll0099	bll2059
bll0099	bll2541
bll0099	bll5033
bll0099	bll5103
bll0099	bll5806
bll0099	bll5912
bll0099	bll6733
bll0099	bll7789
bll0099	bll7917
bll0099	blr0650
bll0099	blr0678
bll0099	blr2626
bll0099	blr3196
bll0099	blr3683
bll0099	blr5626
bll0099	blr6979
bll0099	blr7533
bll0099	blr7743
bll0099	blr7744
bll0100	bll5521
bll0100	blr0678
bll0102	bll0102
bll0102	bll1023
bll0102	bll2909
bll0102	bll4384
bll0102	bll5750
bll0102	bll6506
bll0102	bll6912
bll0102	bll7349
bll0102	bll7600
bll0102	blr2860
bll0102	blr3096
bll0102	blr4446
bll0104	bll5780
bll0113	bll7789
bll0113	blr0678
bll0148	bll0889
bll0148	bll1864
bll0148	bll5274
bll0148	bll7789
bll0148	blr0678
bll0148	bsl0810
bll0156	bll3903
bll0156	bll5410
bll0157	bsr1739
bll0157	bsr1760
bll0159	bll2653
bll0159	bll4348
bll0159	bll5012
bll0159	bll5409
bll0159	bll7789
bll0159	blr0678
bll0159	blr2234
bll0167	blr0678
bll0167	blr6657
bll0167	bsr2892
bll0179	blr0678
bll0184	bll0785
bll0184	bll3611
bll0184	bll5010
bll0184	bll7789
bll0184	blr0678
bll0184	bsl2048
bll0188	bll0799
bll0188	bll0823
bll0188	bll2946
bll0188	blr0678
bll0188	blr1326
bll0188	blr3131
bll0188	blr7138
bll0204	bll0204
bll0204	bll0525
bll0204	bll0635
bll0204	bll0641
bll0204	bll0646
bll0204	bll0710
bll0204	bll0823
bll0204	bll4254
bll0204	bll4698
bll0204	bll4859
bll0204	bll4944
bll0204	bll5070
bll0204	bll5153
bll0204	bll5366
bll0204	bll5380
bll0204	bll5400
bll0204	bll5402
bll0204	bll5410
bll0204	bll5416
bll0204	bll5945
bll0204	bll6685
bll0204	bll6937
bll0204	bll6962
bll0204	bll6995
bll0204	bll7212
bll0204	blr0678
bll0204	blr1326
bll0204	blr1424
bll0204	blr1425
bll0204	blr1482
bll0204	blr2095
bll0204	blr4212
bll0204	blr4255
bll0204	blr4492
bll0204	blr4575
bll0204	blr5753
bll0204	blr7337
bll0204	blr7666
bll0204	bsl0059
bll0204	bsl1445
bll0204	bsl2120
bll0204	bsl3986
bll0204	bsl4127
bll0204	bsl4595
bll0204	bsr3154
bll0204	bsr4084
bll0204	bsr4491
bll0204	bsr7259
bll0204	bsr7468
bll0214	bll4138
bll0214	bll5395
bll0214	bll7408
bll0214	bll7789
bll0214	bll7991
bll0214	blr0678
bll0214	blr4115
bll0214	blr4810
bll0214	blr7381
bll0214	blr8144
bll0225	blr0678
bll0226	bll0226
bll0226	bll1475
bll0226	bll7400
bll0226	bll7402
bll0226	bll7789
bll0226	blr0925
bll0226	blr1159
bll0226	blr2427
bll0226	blr3724
bll0226	blr7138
bll0226	blr7806
bll0245	bll0245
bll0245	bll0525
bll0245	bll0829
bll0245	bll1105
bll0245	bll1235
bll0245	bll1521
bll0245	bll1524
bll0245	bll2049
bll0245	bll2060
bll0245	bll3915
bll0245	bll4445
bll0245	bll4736
bll0245	bll4763
bll0245	bll4916
bll0245	bll5353
bll0245	bll7416
bll0245	bll7597
bll0245	bll7607
bll0245	bll7991
bll0245	blr0678
bll0245	blr0745
bll0245	blr0807
bll0245	blr0936
bll0245	blr1172
bll0245	blr2078
bll0245	blr2168
bll0245	blr2974
bll0245	blr3719
bll0245	blr3924
bll0245	blr4449
bll0245	blr4967
bll0245	blr5037
bll0245	blr5625
bll0245	blr5874
bll0245	blr6225
bll0245	blr6978
bll0245	bsr7532
bll0330	bll7107
bll0330	blr4773
bll0333	bll1168
bll0333	bll2059
bll0333	blr2436
bll0333	blr5626
bll0333	blr6207
bll0333	blr6979
bll0333	blr7533
bll0339	bll0339
bll0339	blr4467
bll0343	bll0343
bll0343	bll0766
bll0343	blr6687
bll0343	blr7063
bll0346	blr0678
bll0361	blr2538
bll0361	blr5037
bll0370	bll0370
bll0370	bll2059
bll0370	bll3611
bll0370	bll4862
bll0370	bll7789
bll0370	blr0183
bll0370	blr0352
bll0370	blr0678
bll0370	blr3683
bll0370	blr4680
bll0370	blr4839
bll0370	blr5626
bll0370	blr5633
bll0370	blr6979
bll0370	blr7138
bll0370	blr7533
bll0386	bll1030
bll0386	bll5808
bll0386	bll5886
bll0386	bll7016
bll0386	bll7107
bll0386	blr4773
bll0386	blr5264
bll0390	bll4805
bll0390	bll4877
bll0390	blr0678
bll0390	blr0842
bll0390	blr3042
bll0390	blr4388
bll0391	bll0393
bll0391	bll0966
bll0391	bll1030
bll0391	bll1715
bll0391	bll5064
bll0391	bll5808
bll0391	bll5886
bll0391	bll6776
bll0391	bll7016
bll0391	bll7107
bll0391	blr4773
bll0391	blr5264
bll0391	blr5906
bll0392	bll0393
bll0392	bll1320
bll0392	bll2509
bll0392	bll5755
bll0392	bll6509
bll0393	bll0393
bll0393	bll0751
bll0393	bll0966
bll0393	bll1023
bll0393	bll1030
bll0393	bll1419
bll0393	bll1715
bll0393	bll2059
bll0393	bll2909
bll0393	bll4788
bll0393	bll4861
bll0393	bll4918
bll0393	bll5070
bll0393	bll5385
bll0393	bll5412
bll0393	bll5808
bll0393	bll5886
bll0393	bll6064
bll0393	bll6776
bll0393	bll7016
bll0393	bll7149
bll0393	bll7212
bll0393	bll7441
bll0393	bll7479
bll0393	blr0420
bll0393	blr0678
bll0393	blr2194
bll0393	blr4446
bll0393	blr4773
bll0393	blr5264
bll0393	blr5626
bll0393	blr5690
bll0393	blr5906
bll0393	blr6979
bll0393	blr7533
bll0439	bll0439
bll0439	bll0440
bll0439	bll0441
bll0439	bll0442
bll0439	bll6932
bll0439	bll7349
bll0439	blr5690
bll0440	bll0440
bll0440	bll0441
bll0440	bll0442
bll0440	bll0443
bll0440	bll1777
bll0440	bll4692
bll0440	bll5611
bll0440	bll5808
bll0440	bll6008
bll0440	bll7459
bll0440	bll7789
bll0440	blr0515
bll0440	blr0568
bll0440	blr0678
bll0440	blr1182
bll0440	blr2405
bll0440	blr4279
bll0440	blr4810
bll0440	blr7448
bll0440	bsl1187
bll0440	bsl2048
bll0441	bll1185
bll0441	bll4578
bll0441	bll4906
bll0441	bll5153
bll0441	bll7942
bll0441	blr0678
bll0441	blr1627
bll0441	blr1852
bll0441	blr2102
bll0441	blr7138
bll0441	blr8098
bll0441	blr8150
bll0441	bsr1628
bll0442	bll0442
bll0442	bll0443
bll0442	bll0452
bll0442	bll1185
bll0442	bll4783
bll0442	bll4858
bll0442	bll7180
bll0442	bll7789
bll0442	blr0488
bll0442	blr0678
bll0442	blr7544
bll0442	bsl1187
bll0442	bsl2048
bll0443	bll0443
bll0443	bll0813
bll0443	bll1185
bll0443	bll5522
bll0443	blr0678
bll0443	blr1443
bll0443	blr2489
bll0443	blr4169
bll0443	blr4414
bll0443	blr4977
bll0443	blr7530
bll0443	blr8098
bll0451	bll0451
bll0451	bll0452
bll0451	bll0455
bll0451	bll0797
bll0451	bll3717
bll0451	bll4783
bll0451	bll4855
bll0451	bll4945
bll0451	bll5416
bll0451	blr0241
bll0451	blr0678
bll0451	blr0680
bll0451	blr3721
bll0451	blr3722
bll0451	blr4477
bll0451	blr4808
bll0451	blr5675
bll0451	blr6331
bll0451	blr7470
bll0451	blr8098
bll0452	bll0452
bll0452	bll2541
bll0452	bll2651
bll0452	bll4779
bll0452	bll4782
bll0452	bll4783
bll0452	bll6995
bll0452	bll7789
bll0452	blr0183
bll0452	blr0678
bll0452	blr2169
bll0452	blr2631
bll0452	blr3196
bll0452	blr3720
bll0452	blr3721
bll0452	blr4839
bll0452	blr5705
bll0452	blr6331
bll0452	blr6332
bll0452	blr6333
bll0453	bll0455
bll0453	bll7952
bll0453	blr0678
bll0453	blr5994
bll0453	blr6743
bll0455	bll0783
bll0455	bll0795
bll0455	bll1777
bll0455	bll5219
bll0455	bll5755
bll0455	blr0680
bll0455	blr1404
bll0455	blr2068
bll0455	blr7448
bll0455	blr7740
bll0456	bll0456
bll0456	bll3903
bll0456	bll5385
bll0456	bll6508
bll0456	bll7789
bll0456	blr0678
bll0466	bll0635
bll0466	bll2946
bll0466	bll3915
bll0466	bll4763
bll0466	bll4945
bll0466	bll7789
bll0466	bll8141
bll0466	blr0183
bll0466	blr0488
bll0466	blr0495
bll0466	blr0678
bll0466	blr4839
bll0466	blr7261
bll0466	blr8139
bll0501	bll0501
bll0501	bll0649
bll0501	bll0974
bll0501	bll1023
bll0501	bll1522
bll0501	bll1523
bll0501	bll2909
bll0501	bll4608
bll0501	bll4736
bll0501	bll4858
bll0501	bll4880
bll0501	bll4944
bll0501	bll5014
bll0501	bll5267
bll0501	bll5385
bll0501	bll5892
bll0501	bll5917
bll0501	bll6063
bll0501	bll6927
bll0501	bll7062
bll0501	bll7212
bll0501	bll7954
bll0501	blr0678
bll0501	blr0742
bll0501	blr2615
bll0501	blr3129
bll0501	blr4446
bll0501	blr5994
bll0501	blr7088
bll0501	blr7138
bll0501	blr8122
bll0501	bsl0780
bll0501	bsl6929
bll0522	bll0522
bll0522	bll0525
bll0522	bll0785
bll0522	bll1522
bll0522	bll2327
bll0522	bll4445
bll0522	bll4736
bll0522	bll4876
bll0522	bll4880
bll0522	bll4944
bll0522	bll5370
bll0522	bll5385
bll0522	bll5514
bll0522	bll5945
bll0522	bll7129
bll0522	bll7416
bll0522	blr0420
bll0522	blr0678
bll0522	blr1756
bll0522	blr2974
bll0522	blr3792
bll0522	blr4145
bll0522	blr4702
bll0522	blr5100
bll0522	blr5874
bll0522	blr5971
bll0522	blr7088
bll0522	blr7138
bll0522	bsl6929
bll0525	bll0525
bll0525	bll0710
bll0525	bll0779
bll0525	bll0783
bll0525	bll0823
bll0525	bll1235
bll0525	bll1522
bll0525	bll2059
bll0525	bll4305
bll0525	bll4736
bll0525	bll4805
bll0525	bll4942
bll0525	bll5065
bll0525	bll5153
bll0525	bll5381
bll0525	bll5402
bll0525	bll5409
bll0525	bll5755
bll0525	bll5945
bll0525	bll6596
bll0525	bll7401
bll0525	blr0216
bll0525	blr0678
bll0525	blr0680
bll0525	blr1094
bll0525	blr1404
bll0525	blr2345
bll0525	blr2511
bll0525	blr3720
bll0525	blr3721
bll0525	blr3722
bll0525	blr3780
bll0525	blr4967
bll0525	blr5626
bll0525	blr6979
bll0525	blr7138
bll0525	blr7533
bll0553	bll2091
bll0553	bll7789
bll0553	blr0652
bll0553	blr0653
bll0553	blr0678
bll0553	blr0961
bll0553	blr2489
bll0557	bll0557
bll0557	bll0894
bll0557	bll1329
bll0557	bll2619
bll0557	bll2856
bll0557	bll3856
bll0557	bll4711
bll0557	bll4736
bll0557	bll6537
bll0557	bll7367
bll0557	bll7783
bll0557	bll7789
bll0557	bll7802
bll0557	bll7864
bll0557	bll7928
bll0557	blr0573
bll0557	blr0678
bll0557	blr1288
bll0557	blr1853
bll0557	blr2108
bll0557	blr2143
bll0557	blr2144
bll0557	blr2145
bll0557	blr2147
bll0557	blr2405
bll0557	blr7138
bll0557	blr7242
bll0557	blr7243
bll0582	blr7063
bll0591	blr0579
bll0591	blr3917
bll0596	bll7414
bll0596	blr1756
bll0603	bll0603
bll0603	bll4950
bll0603	blr0678
bll0619	bll5010
bll0619	bll6061
bll0619	bll7107
bll0619	blr2769
bll0619	blr4773
bll0620	bll1030
bll0620	bll5886
bll0620	bll6773
bll0620	bll7016
bll0620	blr5264
bll0630	bll0630
bll0630	bll0631
bll0630	bll4286
bll0630	bll4805
bll0630	bll4855
bll0630	bll5014
bll0630	bll5399
bll0630	blr0723
bll0630	blr1457
bll0630	blr1883
bll0630	blr7431
bll0630	blr7480
bll0630	blr8150
bll0630	bsl5391
bll0631	bll0670
bll0631	bll0830
bll0631	bll3022
bll0631	bll4286
bll0631	bll5401
bll0631	bll5416
bll0631	blr0191
bll0631	blr0747
bll0631	blr4306
bll0635	bll0635
bll0635	bll0785
bll0635	bll1436
bll0635	bll2532
bll0635	bll3915
bll0635	bll4578
bll0635	bll4763
bll0635	bll4859
bll0635	bll4943
bll0635	bll4944
bll0635	bll4945
bll0635	bll5065
bll0635	bll5153
bll0635	bll5376
bll0635	bll5399
bll0635	bll5402
bll0635	bll5410
bll0635	bll5416
bll0635	bll7149
bll0635	bll7349
bll0635	blr0183
bll0635	blr0495
bll0635	blr0568
bll0635	blr0573
bll0635	blr0680
bll0635	blr0936
bll0635	blr1854
bll0635	blr2148
bll0635	blr2489
bll0635	blr2626
bll0635	blr2629
bll0635	blr2631
bll0635	blr3678
bll0635	blr4410
bll0635	blr4839
bll0635	blr6518
bll0635	blr7378
bll0635	blr8097
bll0635	blr8098
bll0635	bsl0059
bll0635	bsl1445
bll0635	bsl2120
bll0635	bsl3986
bll0635	bsl4127
bll0635	bsl4595
bll0635	bsr3154
bll0635	bsr4491
bll0635	bsr7259
bll0635	bsr7468
bll0635	bsr8137
bll0641	bll0641
bll0641	bll2590
bll0641	bll4942
bll0641	bll6069
bll0641	blr0548
bll0641	blr0595
bll0641	blr2761
bll0641	blr6174
bll0646	bll0646
bll0646	bll0649
bll0646	bll4736
bll0646	bll4859
bll0646	bll4942
bll0646	bll5402
bll0646	bll5755
bll0646	bll5945
bll0646	bll6899
bll0646	blr0149
bll0646	blr0191
bll0646	blr0678
bll0646	blr0680
bll0646	blr1094
bll0646	blr1484
bll0646	blr2068
bll0646	blr4119
bll0646	blr5675
bll0649	bll0649
bll0649	bll2059
bll0649	bll4071
bll0649	bll4942
bll0649	bll4944
bll0649	bll4950
bll0649	bll5014
bll0649	bll5033
bll0649	bll5402
bll0649	bll5412
bll0649	bll6927
bll0649	bll7129
bll0649	bll7543
bll0649	blr0191
bll0649	blr0678
bll0649	blr0723
bll0649	blr1883
bll0649	blr2037
bll0649	blr2485
bll0649	blr2490
bll0649	blr4125
bll0649	blr4143
bll0649	blr4575
bll0649	blr5617
bll0649	blr5626
bll0649	blr5735
bll0649	blr5857
bll0649	blr5972
bll0649	blr5994
bll0649	blr6979
bll0649	blr7261
bll0649	blr7448
bll0649	blr7533
bll0668	bll0668
bll0668	bll0751
bll0668	blr8170
bll0670	bll1419
bll0670	bll4070
bll0670	bll4578
bll0670	bll4880
bll0670	bll5087
bll0670	bll5415
bll0670	bll6021
bll0670	bll6064
bll0670	bll6899
bll0670	bll7942
bll0670	blr0191
bll0670	blr0652
bll0670	blr0678
bll0670	blr0723
bll0670	blr0742
bll0670	blr0744
bll0670	blr1477
bll0670	blr1883
bll0670	blr2095
bll0670	blr2311
bll0670	blr3721
bll0670	blr5675
bll0670	blr5972
bll0670	blr5994
bll0670	blr6658
bll0670	blr7088
bll0705	bll0705
bll0705	bll0706
bll0705	bll2059
bll0705	bll4735
bll0705	bll7155
bll0705	blr0925
bll0705	blr2631
bll0705	blr4143
bll0705	blr5626
bll0705	blr6561
bll0705	blr6979
bll0705	blr7381
bll0705	blr7533
bll0706	bll0706
bll0706	bll1024
bll0706	bll2059
bll0706	bll2621
bll0706	bll4944
bll0706	bll5385
bll0706	bll7529
bll0706	blr0574
bll0706	blr4219
bll0706	blr5626
bll0706	blr5690
bll0706	blr6636
bll0706	blr6979
bll0706	blr7232
bll0706	blr7533
bll0706	bsl0780
bll0706	bsr1972
bll0710	bll4519
bll0710	bll5153
bll0710	blr0479
bll0710	blr4340
bll0729	bll0729
bll0729	bll5219
bll0729	blr0678
bll0729	blr4637
bll0729	blr5220
bll0729	blr5230
bll0729	blr5233
bll0729	blr5234
bll0729	blr6173
bll0729	blr7740
bll0729	blr7961
bll0731	blr3917
bll0731	blr7064
bll0733	bll4516
bll0733	bll4944
bll0733	blr0678
bll0733	blr2135
bll0733	bsr4717
bll0733	bsr4721
bll0751	bll0751
bll0751	bll0797
bll0751	bll1521
bll0751	bll1522
bll0751	bll1523
bll0751	bll1524
bll0751	bll1777
bll0751	bll2059
bll0751	bll3965
bll0751	bll4324
bll0751	bll4326
bll0751	bll4327
bll0751	bll4607
bll0751	bll4692
bll0751	bll4782
bll0751	bll4783
bll0751	bll4877
bll0751	bll4906
bll0751	bll4909
bll0751	bll5069
bll0751	bll5403
bll0751	bll5925
bll0751	bll5957
bll0751	bll6776
bll0751	bll6941
bll0751	bll6942
bll0751	bll7129
bll0751	bll7146
bll0751	bll7349
bll0751	bll7416
bll0751	bll7789
bll0751	blr0514
bll0751	blr0573
bll0751	blr0678
bll0751	blr0740
bll0751	blr0834
bll0751	blr1484
bll0751	blr1720
bll0751	blr1721
bll0751	blr2038
bll0751	blr2068
bll0751	blr2345
bll0751	blr2548
bll0751	blr2931
bll0751	blr4143
bll0751	blr5037
bll0751	blr5626
bll0751	blr5706
bll0751	blr5751
bll0751	blr6589
bll0751	blr6979
bll0751	blr7043
bll0751	blr7381
bll0751	blr7431
bll0751	blr7470
bll0751	blr7533
bll0751	blr7743
bll0751	blr8150
bll0751	bsr1739
bll0751	bsr1760
bll0754	blr2311
bll0754	blr6655
bll0757	bll1200
bll0757	bll5542
bll0757	bll7107
bll0757	blr4773
bll0757	blr5735
bll0758	bll0758
bll0758	bll1418
bll0758	bll5009
bll0758	bll7789
bll0758	blr1404
bll0760	bll2059
bll0760	bll4698
bll0760	bll5153
bll0760	bll6060
bll0760	blr0678
bll0760	blr5626
bll0760	blr6186
bll0760	blr6979
bll0760	blr7533
bll0760	blr7823
bll0761	bll2362
bll0761	bll7789
bll0761	bll7991
bll0761	blr0581
bll0761	blr0678
bll0761	blr7576
bll0761	blr7975
bll0766	bll0766
bll0766	bll2653
bll0766	bll5408
bll0766	blr0678
bll0766	blr2234
bll0766	blr2389
bll0766	blr6687
bll0777	bll0777
bll0777	bll0830
bll0777	bll1979
bll0777	bll2021
bll0777	bll4130
bll0777	blr3641
bll0777	blr6963
bll0779	bll0779
bll0779	bll4305
bll0779	bll5219
bll0779	bll5376
bll0779	bll5755
bll0779	bll5945
bll0779	bll7789
bll0779	blr0678
bll0779	blr4306
bll0779	blr4410
bll0779	blr7740
bll0779	bsl0059
bll0779	bsl1445
bll0779	bsl2120
bll0779	bsl3986
bll0779	bsl4127
bll0779	bsl4595
bll0779	bsr3154
bll0779	bsr4491
bll0779	bsr7259
bll0779	bsr7468
bll0782	bll4978
bll0782	bll5903
bll0782	bll6635
bll0783	bll0783
bll0783	bll0785
bll0783	bll1475
bll0783	bll3965
bll0783	bll4945
bll0783	bll5070
bll0783	bll5219
bll0783	bll5402
bll0783	bll5409
bll0783	bll5655
bll0783	bll6506
bll0783	bll7107
bll0783	bll7349
bll0783	bll7414
bll0783	bll7789
bll0783	blr0191
bll0783	blr0678
bll0783	blr0680
bll0783	blr0740
bll0783	blr1404
bll0783	blr3121
bll0783	blr3796
bll0783	blr4143
bll0783	blr4451
bll0783	blr4773
bll0783	blr5735
bll0783	blr6518
bll0783	blr7138
bll0783	blr7740
bll0783	blr8150
bll0783	bsl0059
bll0783	bsl1445
bll0783	bsl2120
bll0783	bsl3986
bll0783	bsl4127
bll0783	bsl4595
bll0783	bsr3154
bll0783	bsr7259
bll0783	bsr7468
bll0785	bll0797
bll0785	bll5066
bll0785	bll5376
bll0785	bll5402
bll0785	bll5404
bll0785	bll5409
bll0785	bll5410
bll0785	bll7349
bll0785	blr0742
bll0785	blr1091
bll0785	blr1879
bll0785	blr3720
bll0785	blr4702
bll0785	blr7337
bll0785	blr7448
bll0789	bll7789
bll0789	blr0678
bll0789	blr2510
bll0789	blr3780
bll0793	bll0794
bll0793	bll1023
bll0793	bll2909
bll0793	bll4070
bll0793	bll4736
bll0793	bll4880
bll0793	bll4944
bll0793	bll5377
bll0793	bll5404
bll0793	bll5415
bll0793	blr0568
bll0793	blr0742
bll0793	blr2096
bll0793	blr2430
bll0793	blr2510
bll0793	blr2615
bll0793	blr4446
bll0793	blr7088
bll0794	bll0794
bll0794	bll0797
bll0794	bll2282
bll0794	bll3810
bll0794	bll4779
bll0794	bll4782
bll0794	bll4851
bll0794	bll5014
bll0794	bll5399
bll0794	bll5946
bll0794	blr0402
bll0794	blr0420
bll0794	blr0487
bll0794	blr0579
bll0794	blr0865
bll0794	blr0934
bll0794	blr1216
bll0794	blr3721
bll0794	blr5706
bll0794	blr6333
bll0794	bsl0832
bll0794	bsr6066
bll0795	bll2059
bll0795	bll5402
bll0795	blr0678
bll0795	blr0680
bll0795	blr1094
bll0795	blr2095
bll0795	blr3780
bll0795	blr5626
bll0795	blr6979
bll0795	blr7448
bll0795	blr7533
bll0795	blr7746
bll0797	bll1112
bll0797	bll1524
bll0797	bll2541
bll0797	bll4254
bll0797	bll4384
bll0797	bll4608
bll0797	bll4784
bll0797	bll4853
bll0797	bll5087
bll0797	bll5267
bll0797	bll5376
bll0797	bll6021
bll0797	bll6212
bll0797	bll6349
bll0797	bll6931
bll0797	bll6962
bll0797	bll7035
bll0797	bll7600
bll0797	blr0376
bll0797	blr0934
bll0797	blr0984
bll0797	blr1216
bll0797	blr1326
bll0797	blr1492
bll0797	blr3458
bll0797	blr3780
bll0797	blr3806
bll0797	blr4212
bll0797	blr4307
bll0797	blr4363
bll0797	blr4466
bll0797	blr4575
bll0797	blr4949
bll0797	blr5317
bll0797	blr7138
bll0797	blr7625
bll0799	bll0799
bll0799	bll3915
bll0799	bll4763
bll0799	bll7789
bll0799	blr0678
bll0799	blr1131
bll0799	blr3062
bll0799	blr3443
bll0799	bsl6929
bll0799	bsr1725
bll0802	bll0802
bll0802	bll1510
bll0802	bll4944
bll0802	bll5267
bll0802	bll7789
bll0802	blr0678
bll0802	blr8170
bll0805	bll2007
bll0805	bll6475
bll0805	bll6898
bll0805	bll7086
bll0805	blr1064
bll0805	blr1122
bll0805	blr4040
bll0805	blr4041
bll0805	blr6156
bll0805	blr7825
bll0805	bsl5624
bll0812	bll0812
bll0812	bll5729
bll0812	bll6934
bll0812	bll7052
bll0812	bll7789
bll0812	blr0678
bll0812	blr0961
bll0812	blr1627
bll0812	blr1852
bll0812	blr2102
bll0812	bsr1628
bll0813	blr1064
bll0813	blr4040
bll0816	bll7789
bll0816	blr0678
bll0816	blr3780
bll0823	bll0823
bll0823	bll0966
bll0823	bll1030
bll0823	bll2624
bll0823	bll2778
bll0823	bll4355
bll0823	bll5070
bll0823	bll5402
bll0823	bll5945
bll0823	bll6776
bll0823	bll7016
bll0823	blr0678
bll0823	blr2631
bll0823	blr3121
bll0823	blr5264
bll0829	bll0829
bll0829	bll1235
bll0829	bll2059
bll0829	bll4858
bll0829	bll5014
bll0829	bll5834
bll0829	bll5945
bll0829	bll6756
bll0829	bll7286
bll0829	blr0548
bll0829	blr0594
bll0829	blr1499
bll0829	blr2629
bll0829	blr4119
bll0829	blr4467
bll0829	blr4575
bll0829	blr4839
bll0829	blr4967
bll0829	blr5626
bll0829	blr5680
bll0829	blr5739
bll0829	blr6979
bll0829	blr7261
bll0829	blr7533
bll0829	bsl0059
bll0829	bsl1445
bll0829	bsl2120
bll0829	bsl3986
bll0829	bsl4127
bll0829	bsl4595
bll0829	bsr3154
bll0829	bsr4717
bll0829	bsr7259
bll0829	bsr7468
bll0830	bll0830
bll0830	bll1024
bll0830	bll2059
bll0830	bll2621
bll0830	bll4071
bll0830	bll4942
bll0830	bll5401
bll0830	bll5402
bll0830	bll7529
bll0830	blr0574
bll0830	blr0680
bll0830	blr3722
bll0830	blr4143
bll0830	blr4219
bll0830	blr4467
bll0830	blr5626
bll0830	blr6636
bll0830	blr6979
bll0830	blr7232
bll0830	blr7533
bll0845	bll0845
bll0845	bll4399
bll0845	blr0519
bll0863	bll4608
bll0886	bll2059
bll0886	bll7789
bll0886	blr0678
bll0886	blr3683
bll0886	blr5626
bll0886	blr6979
bll0886	blr7533
bll0888	bll0888
bll0888	bll1292
bll0888	bll2059
bll0888	bll2310
bll0888	bll3135
bll0888	bll7092
bll0888	bll7093
bll0888	blr2429
bll0888	blr5626
bll0888	blr6979
bll0888	blr7533
bll0889	bll1864
bll0889	bll3150
bll0889	bll4302
bll0889	bll5274
bll0889	bll5514
bll0889	bll7789
bll0889	blr0678
bll0889	blr1003
bll0889	blr1181
bll0889	blr2132
bll0889	blr2314
bll0889	blr4009
bll0889	bsr1173
bll0894	bll1329
bll0894	bll2619
bll0894	bll2856
bll0894	bll3856
bll0894	bll4711
bll0894	bll6537
bll0894	bll7367
bll0894	bll7783
bll0894	bll7789
bll0894	bll7802
bll0894	bll7864
bll0894	bll7928
bll0894	blr0573
bll0894	blr0678
bll0894	blr1288
bll0894	blr1853
bll0894	blr2108
bll0894	blr2143
bll0894	blr2144
bll0894	blr2145
bll0894	blr2147
bll0894	blr7242
bll0894	blr7243
bll0900	blr3796
bll0900	bsl1507
bll0904	bll0905
bll0904	bll0966
bll0904	bll1030
bll0904	bll1715
bll0904	bll5808
bll0904	bll5886
bll0904	bll6776
bll0904	bll7016
bll0904	bll7107
bll0904	blr3596
bll0904	blr4388
bll0904	blr4773
bll0904	blr5264
bll0904	blr5906
bll0905	bll0905
bll0905	bll0966
bll0905	bll1030
bll0905	bll5886
bll0905	bll6776
bll0905	bll7016
bll0905	bll7107
bll0905	blr4773
bll0905	blr5264
bll0957	blr0678
bll0957	blr2108
bll0957	bsr0959
bll0966	bll0966
bll0966	bll1030
bll0966	bll1714
bll0966	bll1715
bll0966	bll2200
bll0966	bll2758
bll0966	bll3140
bll0966	bll3738
bll0966	bll4277
bll0966	bll4287
bll0966	bll4288
bll0966	bll4355
bll0966	bll4551
bll0966	bll5124
bll0966	bll5542
bll0966	bll5676
bll0966	bll5808
bll0966	bll5886
bll0966	bll6776
bll0966	bll7016
bll0966	bll7107
bll0966	bll7479
bll0966	bll7708
bll0966	bll7728
bll0966	bll7795
bll0966	bll8095
bll0966	blr0877
bll0966	blr1090
bll0966	blr2194
bll0966	blr2285
bll0966	blr3071
bll0966	blr4488
bll0966	blr4745
bll0966	blr4773
bll0966	blr5264
bll0966	blr5517
bll0966	blr5735
bll0966	blr5906
bll0966	blr7015
bll0966	blr7396
bll0966	blr7461
bll0966	blr8144
bll0966	bsl1713
bll0966	bsr2863
bll0974	bll0974
bll0974	bll1510
bll0974	bll2509
bll0974	bll4736
bll0974	bll5065
bll0974	bll5409
bll0974	bll5892
bll0974	bll6063
bll0974	bll7349
bll0974	bll8141
bll0974	blr0923
bll0974	blr4125
bll0974	blr5994
bll0977	bll0977
bll0991	bll6021
bll0991	blr7064
bll1007	bll4918
bll1009	bll2059
bll1009	bll6506
bll1009	bll7789
bll1009	blr0678
bll1009	blr1539
bll1009	blr3683
bll1009	blr4451
bll1009	blr5626
bll1009	blr6979
bll1009	blr7533
bll1009	bsl0879
bll1023	bll1023
bll1023	bll1396
bll1023	bll1510
bll1023	bll2909
bll1023	bll4384
bll1023	bll4880
bll1023	bll4944
bll1023	bll5064
bll1023	bll5065
bll1023	bll5153
bll1023	bll5403
bll1023	bll5416
bll1023	bll5521
bll1023	bll5586
bll1023	bll6506
bll1023	bll6912
bll1023	bll7459
bll1023	bll7600
bll1023	blr0747
bll1023	blr2096
bll1023	blr2311
bll1023	blr2485
bll1023	blr3096
bll1023	blr4446
bll1023	blr5857
bll1023	blr5972
bll1023	blr7088
bll1023	blr7138
bll1024	bll7789
bll1024	blr0678
bll1024	blr1094
bll1024	blr7448
bll1029	bll2200
bll1029	bll5399
bll1029	blr0299
bll1029	blr3121
bll1029	blr3131
bll1029	blr3780
bll1029	blr4182
bll1029	blr5878
bll1029	blr6267
bll1029	blr6846
bll1029	blr7461
bll1030	bll1030
bll1030	bll1714
bll1030	bll1715
bll1030	bll2758
bll1030	bll2760
bll1030	bll4277
bll1030	bll4288
bll1030	bll4551
bll1030	bll5124
bll1030	bll5676
bll1030	bll5808
bll1030	bll5886
bll1030	bll6776
bll1030	bll7016
bll1030	bll7107
bll1030	bll7479
bll1030	bll7728
bll1030	bll7795
bll1030	blr0359
bll1030	blr0678
bll1030	blr0877
bll1030	blr1090
bll1030	blr1096
bll1030	blr2037
bll1030	blr2194
bll1030	blr2195
bll1030	blr2285
bll1030	blr3071
bll1030	blr4745
bll1030	blr4773
bll1030	blr5264
bll1030	blr5517
bll1030	blr5735
bll1030	blr5906
bll1030	blr8144
bll1030	bsl1713
bll1030	bsr2863
bll1058	bll1058
bll1058	bll2651
bll1058	bll6899
bll1058	bll7146
bll1058	bll7927
bll1058	blr3353
bll1058	blr5675
bll1058	blr6078
bll1069	bll1069
bll1069	bll4578
bll1069	bll5018
bll1069	blr4169
bll1073	blr0678
bll1076	blr1326
bll1076	blr7138
bll1082	blr0678
bll1101	bll5033
bll1101	bll5912
bll1101	bll7952
bll1105	bll1105
bll1105	bll1235
bll1105	bll1521
bll1105	bll1524
bll1105	bll2049
bll1105	bll3915
bll1105	bll4393
bll1105	bll4445
bll1105	bll4594
bll1105	bll4763
bll1105	bll5353
bll1105	bll5522
bll1105	bll7402
bll1105	bll7457
bll1105	bll7991
bll1105	blr0678
bll1105	blr0804
bll1105	blr1172
bll1105	blr2078
bll1105	blr2168
bll1105	blr3719
bll1105	blr3924
bll1105	blr4967
bll1105	blr5037
bll1105	blr6759
bll1112	bll2059
bll1112	bll3135
bll1112	bll3386
bll1112	bll4254
bll1112	bll4295
bll1112	bll6252
bll1112	bll6962
bll1112	bll7349
bll1112	blr0479
bll1112	blr0934
bll1112	blr1216
bll1112	blr4255
bll1112	blr4306
bll1112	blr4826
bll1112	blr5626
bll1112	blr5675
bll1112	blr6979
bll1112	blr7533
bll1112	bsr1173
bll1112	bsr8137
bll1113	bll2378
bll1113	bll8141
bll1113	blr0678
bll1137	bll1137
bll1142	bll7789
bll1142	blr0678
bll1145	bll5796
bll1150	bll1150
bll1150	blr1170
bll1155	bll3738
bll1155	blr0678
bll1155	blr2451
bll1155	blr4451
bll1162	bll1162
bll1167	bll1167
bll1167	bll5062
bll1167	bll5087
bll1167	blr2096
bll1168	bll3041
bll1168	bll4961
bll1168	bll5542
bll1168	bll6220
bll1168	bll7107
bll1168	bll7113
bll1168	bll7151
bll1168	bll7639
bll1168	blr0680
bll1168	blr3780
bll1168	blr6207
bll1179	bll3112
bll1185	blr0678
bll1186	blr4363
bll1186	blr8098
bll1188	bll1510
bll1188	bll4736
bll1188	blr0151
bll1188	blr1175
bll1188	blr8098
bll1200	bll1200
bll1200	bll1474
bll1200	bll2612
bll1200	bll3903
bll1200	bll4783
bll1200	bll7416
bll1200	bll7752
bll1200	bll7789
bll1200	blr0678
bll1200	blr2136
bll1200	blr3780
bll1200	blr4361
bll1200	blr5860
bll1200	blr6225
bll1200	blr7396
bll1230	blr0678
bll1234	blr0678
bll1234	blr2108
bll1235	bll1235
bll1235	bll1521
bll1235	bll1524
bll1235	bll2049
bll1235	bll2060
bll1235	bll3915
bll1235	bll4445
bll1235	bll4736
bll1235	bll4763
bll1235	bll4916
bll1235	bll5353
bll1235	bll7180
bll1235	bll7416
bll1235	bll7597
bll1235	bll7607
bll1235	bll7991
bll1235	blr0678
bll1235	blr0745
bll1235	blr0807
bll1235	blr0936
bll1235	blr1172
bll1235	blr2078
bll1235	blr2168
bll1235	blr2974
bll1235	blr3064
bll1235	blr3719
bll1235	blr3924
bll1235	blr4449
bll1235	blr4967
bll1235	blr5037
bll1235	blr5625
bll1235	blr5874
bll1235	blr6225
bll1235	blr6978
bll1235	bsr7532
bll1285	bll2452
bll1285	bll2778
bll1285	bll5409
bll1292	bll1292
bll1292	bll2310
bll1292	bll3135
bll1292	bll7092
bll1292	bll7093
bll1292	blr2429
bll1306	bll1306
bll1306	bsr1173
bll1319	bll2059
bll1319	bll3902
bll1319	bll7286
bll1319	blr0678
bll1319	blr0997
bll1319	blr1516
bll1319	blr1629
bll1319	blr1773
bll1319	blr2108
bll1319	blr2725
bll1319	blr2861
bll1319	blr5626
bll1319	blr6726
bll1319	blr6979
bll1319	blr7533
bll1319	bsr1173
bll1320	blr1765
bll1320	blr7530
bll1320	blr8098
bll1329	bll1329
bll1329	bll2619
bll1329	bll2856
bll1329	bll3856
bll1329	bll4711
bll1329	bll6537
bll1329	bll7367
bll1329	bll7783
bll1329	bll7789
bll1329	bll7802
bll1329	bll7864
bll1329	bll7928
bll1329	blr0573
bll1329	blr0678
bll1329	blr1288
bll1329	blr1853
bll1329	blr2108
bll1329	blr2143
bll1329	blr2144
bll1329	blr2145
bll1329	blr2147
bll1329	blr3780
bll1329	blr7242
bll1329	blr7243
bll1329	blr8139
bll1329	bsr1173
bll1337	bll1523
bll1337	bll7789
bll1337	blr0678
bll1351	bll6506
bll1351	blr0434
bll1358	bll7789
bll1358	blr0678
bll1367	bll3902
bll1367	blr0997
bll1367	blr1404
bll1367	blr1516
bll1367	blr1629
bll1367	blr2398
bll1367	blr2861
bll1367	blr6561
bll1367	blr6726
bll1367	blr8150
bll1396	bll1396
bll1396	bll2909
bll1396	blr0678
bll1396	blr4446
bll1413	bll1413
bll1413	bll4453
bll1413	bll4682
bll1413	bll5902
bll1413	bll7236
bll1413	blr0241
bll1413	blr0678
bll1413	blr0745
bll1413	blr1830
bll1413	blr3780
bll1418	bll1418
bll1418	bll3054
bll1418	bll5342
bll1418	bll5409
bll1418	bll6095
bll1418	bll7007
bll1418	blr0678
bll1418	blr2425
bll1418	blr7290
bll1419	bll1419
bll1419	bll1476
bll1419	bll2059
bll1419	bll5411
bll1419	bll5948
bll1419	bll6021
bll1419	bll7789
bll1419	blr0678
bll1419	blr2096
bll1419	blr5626
bll1419	blr6979
bll1419	blr7533
bll1436	bll1436
bll1436	bll7774
bll1437	blr4211
bll1438	bll4348
bll1439	bll1777
bll1439	bll6509
bll1474	bll1474
bll1474	bll2532
bll1474	bll2612
bll1474	bll3876
bll1474	bll3998
bll1474	bll4784
bll1474	bll5153
bll1474	bll5267
bll1474	bll6435
bll1474	bll7416
bll1474	bll7607
bll1474	blr0429
bll1474	blr0548
bll1474	blr0807
bll1474	blr1309
bll1474	blr1404
bll1474	blr2136
bll1474	blr2148
bll1474	blr2816
bll1474	blr2955
bll1474	blr3924
bll1474	blr4361
bll1474	blr5860
bll1474	blr5873
bll1474	blr6225
bll1474	blr6769
bll1474	blr7481
bll1475	bll1475
bll1475	bll1476
bll1475	bll4389
bll1475	bll5402
bll1475	bll5403
bll1475	bll7414
bll1475	blr1095
bll1475	blr4388
bll1475	blr8150
bll1475	bsr1972
bll1476	bll2059
bll1476	blr0678
bll1476	blr2631
bll1476	blr5626
bll1476	blr6979
bll1476	blr7533
bll1493	bll1493
bll1493	bll2125
bll1493	bll6995
bll1493	bll7789
bll1493	blr0678
bll1493	blr7378
bll1498	bll3903
bll1498	bll6060
bll1510	bll1510
bll1510	bll2066
bll1510	bll2399
bll1510	bll2718
bll1510	bll2909
bll1510	bll4107
bll1510	bll4736
bll1510	bll4880
bll1510	bll5065
bll1510	bll5892
bll1510	bll6063
bll1510	bll6602
bll1510	bll6995
bll1510	bll7149
bll1510	bll7152
bll1510	blr0742
bll1510	blr1515
bll1510	blr2311
bll1510	blr2764
bll1510	blr4125
bll1510	blr4446
bll1510	blr4455
bll1510	blr5994
bll1510	blr6725
bll1510	blr7039
bll1510	blr7088
bll1511	bll2410
bll1511	bll7333
bll1519	blr0685
bll1519	blr2068
bll1520	bll1520
bll1520	bll1522
bll1520	bll1777
bll1520	bll4692
bll1520	bll4794
bll1520	bll5800
bll1520	bll7804
bll1520	blr2405
bll1520	blr6759
bll1520	blr7138
bll1520	blr7846
bll1520	blr8139
bll1521	bll1522
bll1521	bll2059
bll1521	bll4445
bll1521	bll4736
bll1521	bll4880
bll1521	bll5385
bll1521	bll5409
bll1521	bll7129
bll1521	bll7146
bll1521	bll7789
bll1521	bll8141
bll1521	blr0678
bll1521	blr2078
bll1521	blr2626
bll1521	blr3683
bll1521	blr4967
bll1521	blr5626
bll1521	blr6979
bll1521	blr7088
bll1521	blr7138
bll1521	blr7261
bll1521	blr7533
bll1522	bll1522
bll1522	bll1715
bll1522	bll2059
bll1522	bll2760
bll1522	bll4445
bll1522	bll4794
bll1522	bll4880
bll1522	bll4916
bll1522	bll5385
bll1522	bll5397
bll1522	bll5402
bll1522	bll5945
bll1522	bll6927
bll1522	bll6932
bll1522	bll7416
bll1522	bll7457
bll1522	bll7543
bll1522	bll7596
bll1522	bll7607
bll1522	bll7789
bll1522	blr0216
bll1522	blr0678
bll1522	blr0745
bll1522	blr0807
bll1522	blr0936
bll1522	blr1756
bll1522	blr2068
bll1522	blr2383
bll1522	blr2916
bll1522	blr3573
bll1522	blr3683
bll1522	blr4125
bll1522	blr4687
bll1522	blr4773
bll1522	blr5037
bll1522	blr5626
bll1522	blr5838
bll1522	blr5994
bll1522	blr6225
bll1522	blr6979
bll1522	blr7088
bll1522	blr7261
bll1522	blr7481
bll1522	blr7533
bll1522	blr8139
bll1522	blr8147
bll1523	bll1523
bll1523	bll2059
bll1523	bll4880
bll1523	bll4950
bll1523	bll5385
bll1523	bll7789
bll1523	blr0172
bll1523	blr0678
bll1523	blr0834
bll1523	blr0961
bll1523	blr3683
bll1523	blr4125
bll1523	blr5626
bll1523	blr5994
bll1523	blr6979
bll1523	blr7088
bll1523	blr7530
bll1523	blr7533
bll1523	bsl5391
bll1523	bsl6929
bll1523	bsr1739
bll1523	bsr1760
bll1524	bll1524
bll1524	bll1766
bll1524	bll2310
bll1524	bll2553
bll1524	bll3135
bll1524	bll3915
bll1524	bll4305
bll1524	bll4445
bll1524	bll4763
bll1524	bll5066
bll1524	bll5948
bll1524	blr0581
bll1524	blr0678
bll1524	blr0680
bll1524	blr1181
bll1524	blr1311
bll1524	blr2078
bll1524	blr2168
bll1524	blr2169
bll1524	blr2631
bll1524	blr3719
bll1524	blr3972
bll1524	blr4967
bll1524	blr5680
bll1524	blr6332
bll1524	blr6758
bll1524	bsl0059
bll1524	bsl1445
bll1524	bsl2120
bll1524	bsl3986
bll1524	bsl4127
bll1524	bsl4595
bll1524	bsr3154
bll1524	bsr7259
bll1524	bsr7468
bll1533	bll1533
bll1533	bll7954
bll1533	blr3129
bll1688	bll7588
bll1688	blr5111
bll1688	blr8125
bll1714	bll1715
bll1714	bll5808
bll1714	bll5886
bll1714	bll6776
bll1714	bll7016
bll1714	bll7107
bll1714	blr0908
bll1714	blr4773
bll1714	blr5264
bll1714	blr5906
bll1715	bll1715
bll1715	bll2758
bll1715	bll2760
bll1715	bll3140
bll1715	bll3903
bll1715	bll4070
bll1715	bll4277
bll1715	bll4288
bll1715	bll4551
bll1715	bll5124
bll1715	bll5380
bll1715	bll5542
bll1715	bll5676
bll1715	bll5808
bll1715	bll5886
bll1715	bll6124
bll1715	bll6508
bll1715	bll6776
bll1715	bll7016
bll1715	bll7107
bll1715	bll7349
bll1715	bll7479
bll1715	bll7728
bll1715	bll7795
bll1715	blr0678
bll1715	blr0877
bll1715	blr0923
bll1715	blr1499
bll1715	blr2194
bll1715	blr2285
bll1715	blr2311
bll1715	blr4745
bll1715	blr4773
bll1715	blr5264
bll1715	blr5517
bll1715	blr5735
bll1715	blr5906
bll1715	blr6743
bll1715	blr8098
bll1715	blr8144
bll1715	bsl1713
bll1715	bsr2863
bll1718	bll5780
bll1766	bll2541
bll1766	blr2135
bll1766	blr2168
bll1766	blr3196
bll1766	blr3719
bll1766	blr3720
bll1767	bll2109
bll1767	bll2509
bll1767	bll2757
bll1767	bll6061
bll1767	blr3780
bll1777	bll1777
[truncated: 8,475 more rows]

## Sheet: SNF core-sub-network
The predicted protein-protein interactions of Bradyrhizobium diazoefficiens USDA110 in the SNF core-sub-network (SCSNW)
Interacting partner protein A	Interacting partner protein B
bll0157	bsr1739
bll0157	bsr1760
bll0522	blr1756
bll0522	blr3792
bll0525	bll5065
bll0525	bll7401
bll0619	bll6061
bll0619	blr2769
bll0630	blr0723
bll0630	blr1883
bll0635	bll5065
bll0635	blr7378
bll0649	blr0723
bll0649	blr1883
bll0649	blr2037
bll0670	blr0723
bll0670	blr0742
bll0670	blr1883
bll0751	bll4607
bll0751	blr2038
bll0751	bsr1739
bll0751	bsr1760
bll0966	bll1714
bll0966	bll1715
bll0966	blr4488
bll1030	bll1714
bll1030	bll1715
bll1030	bll2760
bll1030	blr2037
bll1167	blr2096
bll1475	bll5402
bll1475	bll5403
bll1475	blr8150
bll1475	bsr1972
bll1510	bll5065
bll1510	blr0742
bll1510	blr2764
bll1522	bll1715
bll1522	bll2760
bll1522	blr1756
bll1522	blr8147
bll1523	bsr1739
bll1523	bsr1760
bll1714	bll1715
bll1714	bll5808
bll1714	bll5886
bll1714	bll6776
bll1714	bll7016
bll1714	bll7107
bll1714	blr4773
bll1714	blr5264
bll1714	blr5906
bll1715	bll2760
bll1715	bll3140
bll1715	bll3903
bll1715	bll5380
bll1715	bll5542
bll1715	bll5808
bll1715	bll5886
bll1715	bll6124
bll1715	bll6508
bll1715	bll6776
bll1715	bll7016
bll1715	bll7107
bll1715	bll7349
bll1715	blr0923
bll1715	blr1499
bll1715	blr2311
bll1715	blr4773
bll1715	blr5264
bll1715	blr5735
bll1715	blr5906
bll1715	blr6743
bll1715	blr8098
bll1767	bll2109
bll1767	bll2757
bll1767	bll6061
bll2019	bll6939
bll2019	blr1724
bll2019	bsr1173
bll2021	bll4698
bll2021	bll7212
bll2023	bll4698
bll2023	bll7212
bll2060	blr0723
bll2060	blr1883
bll2109	bll6061
bll2109	bll7344
bll2109	bll7349
bll2109	blr1096
bll2109	blr3859
bll2109	blr4035
bll2109	blr4724
bll2109	blr7448
bll2109	bsr8137
bll2310	blr1756
bll2310	blr4342
bll2362	bll5376
bll2541	blr4488
bll2541	blr4490
bll2541	blr7130
bll2541	bsr1775
bll2757	bll6061
bll2757	bll7344
bll2757	blr3859
bll2757	blr4035
bll2757	blr4724
bll2757	bsr8137
bll2759	bll2760
bll2759	bll7107
bll2759	blr4773
bll2760	bll3140
bll2760	bll5542
bll2760	bll5808
bll2760	bll5886
bll2760	bll6124
bll2760	bll7016
bll2760	bll7107
bll2760	blr0923
bll2760	blr1499
bll2760	blr2311
bll2760	blr4773
bll2760	blr5264
bll2760	blr5735
bll2760	blr6743
bll2760	blr7396
bll3069	blr1756
bll3069	blr4342
bll3135	blr1756
bll3135	blr4342
bll3903	blr5523
bll3903	bsr1757
bll4386	blr2767
bll4386	blr5778
bll4607	bll4880
bll4607	bll4944
bll4607	bll5411
bll4607	blr0487
bll4607	blr7088
bll4736	bll5065
bll4736	blr0723
bll4736	blr1756
bll4736	blr1883
bll4857	blr0723
bll4857	blr1883
bll4859	blr0606
bll4859	blr0612
bll4859	blr0723
bll4859	blr1883
bll4859	blr4948
bll4880	blr1756
bll4880	blr7378
bll4939	blr1770
bll4939	blr2764
bll4942	blr2037
bll4942	blr4342
bll4944	blr0723
bll4944	blr1743
bll4944	blr1756
bll4944	blr1883
bll4951	bll6508
bll5033	blr1756
bll5033	blr4342
bll5065	bll5153
bll5065	bll5385
bll5065	bll5402
bll5065	bll5409
bll5065	blr0487
bll5065	blr7261
bll5153	blr2037
bll5153	bsr1775
bll5376	blr0723
bll5376	blr1883
bll5377	blr0723
bll5377	blr1883
bll5379	blr0723
bll5379	blr1883
bll5380	blr0723
bll5380	blr1883
bll5385	bll7401
bll5385	blr1756
bll5385	blr3972
bll5385	bsr1739
bll5385	bsr1760
bll5401	blr0723
bll5401	blr1883
bll5401	blr7130
bll5402	blr0742
bll5403	blr0742
bll5409	blr0723
bll5409	blr0742
bll5409	blr1883
bll5409	blr7378
bll5410	blr0723
bll5410	blr1883
bll5410	blr7378
bll5411	blr0723
bll5411	blr1883
bll5542	bll6925
bll5542	blr4488
bll5542	blr4490
bll5542	blr7130
bll5796	blr1773
bll5796	blr2038
bll5808	blr4488
bll5886	bll6925
bll5886	blr4490
bll5912	blr1756
bll5912	blr4342
bll6037	blr1756
bll6037	blr4342
bll6037	blr5523
bll6060	bll6061
bll6060	blr4342
bll6061	bll7107
bll6061	bll7344
bll6061	bll7349
bll6061	blr1096
bll6061	blr3859
bll6061	blr4035
bll6061	blr4724
bll6061	blr4773
bll6061	blr7396
bll6061	blr7448
bll6061	bsr8137
bll6776	blr0725
bll6776	blr4488
bll6925	bll7349
bll6925	blr0923
bll6925	blr4490
bll6925	blr6561
bll6925	blr6657
bll6925	blr7470
bll6939	blr7378
bll7016	blr4488
bll7107	blr1062
bll7107	blr4488
bll7212	bll7946
bll7212	blr0723
bll7212	blr1883
bll7280	blr0606
bll7280	blr0612
bll7291	blr4488
bll7291	blr7130
bll7344	blr0725
bll7349	blr0606
bll7349	blr0612
bll7349	blr4488
bll7349	blr4490
bll7349	blr4948
bll7349	blr7130
bll7349	blr8147
bll7401	bll7416
bll7401	bll7457
bll7401	bll7607
bll7401	blr0745
bll7401	blr1756
bll7401	blr2974
bll7401	blr5874
bll7401	blr6225
bll7402	blr1756
bll7402	blr4342
bll7402	blr5523
bll7416	blr1499
bll7457	blr0742
bll7457	blr1499
bll7597	blr0723
bll7597	blr1883
bll7607	blr2764
bll7946	blr7448
blr0488	blr7448
blr0488	bsr1739
blr0488	bsr1760
blr0512	blr1773
blr0512	blr5778
blr0514	blr2767
blr0514	blr5778
blr0573	blr1756
blr0573	blr3972
blr0606	blr0612
blr0606	blr0613
blr0606	blr1743
blr0606	blr1745
blr0606	blr1746
blr0606	blr4948
blr0606	blr7470
blr0606	blr8101
blr0612	blr0613
blr0612	blr1743
blr0612	blr1745
blr0612	blr1746
blr0612	blr4948
blr0612	blr7470
blr0612	blr8101
blr0613	blr4948
blr0653	blr2096
blr0685	blr0723
blr0685	blr1883
blr0723	blr0742
blr0723	blr1883
blr0723	blr3573
blr0723	blr4119
blr0723	blr4449
blr0723	blr5111
blr0723	blr5625
blr0723	blr6978
blr0723	blr7043
blr0723	blr8147
blr0723	bsl5728
blr0723	bsl6929
blr0723	bsr0421
blr0723	bsr0431
blr0723	bsr7532
blr0725	blr1404
blr0725	blr3859
blr0725	blr4724
blr0725	blr7130
blr0725	bsr1173
blr0725	bsr1972
blr0742	blr0745
blr0742	blr1304
blr0742	blr1883
blr0742	blr2974
blr0742	blr3665
blr0742	blr3780
blr0742	blr5874
blr0742	blr5994
blr0742	blr7138
blr0742	blr7261
blr0742	blr8139
blr0742	bsr1739
blr0742	bsr1760
blr0745	blr1756
blr0923	blr4488
blr0923	blr4490
blr0923	blr7130
blr0961	blr1499
blr0961	blr7578
blr1062	blr4773
blr1181	blr3972
blr1181	bsr1775
blr1280	blr1756
blr1280	blr4342
blr1280	blr5523
blr1304	blr3972
blr1404	blr2037
blr1404	blr2038
blr1404	blr7130
blr1499	blr3780
blr1499	blr4773
blr1499	blr5994
blr1499	blr6004
blr1499	blr6225
blr1499	blr7138
blr1527	blr5523
blr1527	blr7744
blr1724	blr7378
blr1743	blr1744
blr1743	blr1745
blr1743	blr1746
blr1743	blr4948
blr1745	blr1746
blr1745	blr4948
blr1746	blr4948
blr1756	blr2077
blr1756	blr3780
blr1756	blr4342
blr1756	blr5523
blr1756	blr7088
blr1756	blr7138
blr1759	blr3780
blr1773	blr2038
blr1774	blr2436
blr1774	blr4488
blr1883	blr3573
blr1883	blr4119
blr1883	blr4449
blr1883	blr5111
blr1883	blr5625
blr1883	blr6978
blr1883	blr7043
blr1883	blr8147
blr1883	bsl5728
blr1883	bsl6929
blr1883	bsr0421
blr1883	bsr0431
blr1883	bsr7532
blr2037	blr4773
blr2037	blr5735
blr2037	blr6657
blr2077	blr4342
blr2077	blr5523
blr2096	blr2764
blr2436	blr5523
blr2763	blr7261
blr2764	blr5111
blr2767	blr3196
blr2767	blr3502
blr3196	blr4488
blr3196	blr4490
blr3196	blr5778
blr3196	blr7130
blr3502	blr4488
blr3502	blr5778
blr3573	blr8147
blr3665	blr8147
blr3780	blr3792
blr3780	blr4342
blr3780	blr4490
blr3780	blr7378
blr3792	blr8139
blr3972	blr4143
blr3972	blr8150
blr4143	blr7744
blr4212	bsr1739
blr4212	bsr1760
blr4342	blr5523
blr4488	blr4490
blr4488	blr4773
blr4488	blr5264
blr4488	blr5735
blr4488	blr6561
blr4488	blr6657
blr4488	blr7130
blr4488	blr7470
blr4490	blr6561
blr4490	blr6657
blr4490	blr7130
blr4490	blr7470
blr4773	blr7130
blr4948	blr8101
blr6004	bsr1775
blr6561	blr7130
blr6657	blr7130
blr7088	blr7378
blr7130	blr7470
blr7130	bsr0431
blr7448	blr7744
blr8098	blr8147
bsr0185	bsr1739
bsr0185	bsr1760
